# Supplementary material for: Internet gaming disorder behaviours: a preliminary exploration of individualism and collectivism profiles
Source: BMC Psychiatry. 2021 May 20;21:262. doi: 10.1186/s12888-021-03245-8 (PMC8139060; doi:10.1186/s12888-021-03245-8)
Supplement: Supplementary file 1 — Additional file 1. [file 12888_2021_3245_MOESM1_ESM.csv]

COUNTRY	Gender	Age	EmergentAdults	InternetYears	OnlineHoursWeekday	PGameYears	PGameHours	Genre	SecondApp	IGDTotalScore	IGD_Q1	IGD_Q2	IGD_Q3	IGD_Q4	IGD_Q5	IGD_Q6	IGD_Q7	IGD_Q8	IGD_Q9	CULTURE_Q1	CULTURE_Q2	CULTURE_Q3	CULTURE_Q4	CULTURE_Q5	CULTURE_Q6	CULTURE_Q7	CULTURE_Q8	CULTURE_Q9	CULTURE_Q10	CULTURE_Q11	CULTURE_Q12	CULTURE_Q13	CULTURE_Q14	CULTURE_Q15	CULTURE_Q16
1	1		0	1	1	1	1	1	1	1	1	1	1	1	1	1	1	1	1	1	1	1	1	1	1	1	1	1	1	1	1	1	1	1	1
1	1		0	16	14	3	4	7	2	17	1	2	3	1	2	1	1	5	1	9	7	7	8	2	4	6	1	8	9	8	6	5	5	2	6
1	0		0	3	2	2	0	5	2	28	1	3	3	2	3	4	5	5	2	9	8	8	1	9	1	1	9	7	1	4	5	1	9	1	3
1	1		0	7	14	0	3	5	1	24	2	4	5	2	2	2	2	4	2	6	6	9	5	8	1	4	5	7	7	6	7	3	6	4	7
2	0		0	11	5	5	1	2	1	10	2	1	1	1	1	1	1	1	1	8	5	8	9	6	5	4	1	6	8	6	4	9	8	9	5
2	0		0	10	20	2	1	8	2	17	2	1	3	2	2	1	1	4	1	5	5	7	5	5	5	6	5	5	5	5	5	5	5	5	5
1	1		0	8	2	2	0	10	2	14	2	1	2	1	1	2	2	2	1	7	5	5	8	6	2	4	1	6	6	7	8	9	7	9	9
1	0		0	5	5	3	3	12	6	18	2	2	2	1	2	3	1	3	2	4	7	4	5	4	2	3	2	6	5	6	7	5	5	7	8
2	0		0	6	0	0	3	6	2	17	2	2	2	3	2	2	1	2	1	6	9	9	8	6	5	6	1	9	6	8	8	5	9	7	5
1	0		0	10	5	0	0	8	2	16	2	1	1	2	2	2	2	3	1	1	3	1	7	1	1	2	1	7	7	7	7	9	2	9	7
1	1		0	9	5	2	3	2	2	19	2	3	2	1	2	3	1	4	1	7	8	8	7	1	3	3	2	7	7	6	4	9	9	9	9
1	0		0	6	4	2	3	8	1	18	2	2	1	3	2	1	1	5	1	5	9	9	4	5	3	5	1	7	8	8	9	4	8	5	5
1	0		0	4	12	1	0	8	2	15	2	2	2	1	2	1	1	3	1	4	6	4	6	5	2	4	3	5	8	7	7	9	8	9	6
1	0		0	4	4	2	3	8	1	20	2	3	3	1	2	2	1	5	1	6	2	4	9	6	4	2	1	9	9	9	8	9	9	9	6
1	0		0	8	5	1	1	4	2	15	2	1	2	1	2	1	1	4	1	8	9	6	8	6	3	8	1	7	9	7	6	6	7	5	9
1	0		0	9	6	4	1	6	2	20	2	3	2	2	2	3	4	1	1	8	7	6	8	4	4	5	4	4	3	4	4	4	9	9	6
1	1		0	10	5	2	3	6	2	19	2	2	3	2	2	1	1	5	1	9	6	9	8	3	2	4	2	7	9	8	8	7	7	6	6
1	1		0	10	2	2	1	7	2	17	2	1	3	1	1	2	1	5	1	2	6	8	9	6	4	4	5	3	6	5	4	2	3	6	8
1	0		0	4	11	0	0	8	5	26	2	2	4	4	3	2	3	5	1	7	4	4	9	3	3	5	5	5	7	7	8	4	2	6	6
1	0		0	7	16	7	0	7	5	19	2	2	2	4	2	1	1	4	1	5	7	9	7	7	5	5	5	1	9	4	3	3	5	6	5
1	1		0	13	5	4	1	9	1	18	2	3	2	2	2	1	1	4	1	6	7	7	9	1	5	6	3	8	9	8	8	7	8	5	8
1	0		0	9	14	4	15	8	2	23	2	2	1	4	3	4	1	5	1	8	6	7	6	3	1	4	1	9	7	6	1	2	3	2	8
5	1		0	9	8	1	2	7	4	22	2	4	4	2	3	2	1	3	1	9	7	5	6	8	4	3	1	8	8	5	9	8	1	5	8
1	1		0	10	4	1	3	7	2	21	3	3	4	2	2	1	1	3	2	6	7	7	7	7	4	5	4	8	9	7	6	5	5	8	6
5	0		0	7	10	1	3	7	6	16	3	1	2	3	2	2	1	4	1	9	4	7	5	7	3	4	4	7	8	5	6	5	4	6	6
1	1		0	15	5	1	3	7	1	21	3	3	3	2	2	1	2	4	1	8	8	5	5	7	5	6	5	7	8	7	7	5	5	5	6
1	0		0	12	6	0	2	8	2	19	3	1	3	1	2	3	1	4	1	3	7	6	9	2	1	1	3	7	8	8	8	9	9	9	6
2	0		0	1	0	1	0	8	2	24	3	2	3	3	3	3	1	4	2	5	7	8	8	7	5	6	1	7	8	7	7	5	5	5	7
1	0		0	4	4	1	3	8	2	23	3	1	4	2	3	5	1	3	1	6	6	4	7	3	3	4	1	9	7	8	9	8	8	9	8
1	0		0	10	9	2	3	2	5	19	3	3	2	1	2	3	1	3	1	7	4	7	9	8	4	7	3	9	7	8	9	5	4	4	7
1	0		0	12	8	12	6	7	2	25	3	4	3	3	3	2	1	5	1	5	5	7	1	5	1	5	4	9	8	8	7	5	9	9	7
2	0		0	5	6	2	1	2	2	19	3	1	2	2	2	2	1	5	1	7	3	8	4	4	6	6	5	3	7	6	9	6	6	5	4
1	0		0	7	4	2	0	1	1	17	3	1	2	3	2	2	1	2	1	8	5	9	8	5	3	7	2	5	8	7	9	7	6	5	9
2	0		0	5	0	4	0	8	2	29	3	3	5	2	3	4	2	5	2	6	4	8	9	5	1	1	1	7	8	8	8	5	6	5	4
5	0		0	9	8	11	2	2	2	29	3	3	5	2	3	4	3	4	2	8	8	8	8	3	1	7	7	6	9	8	8	5	6	6	8
1	0		0	9	7	1	4	4	2	21	3	1	3	2	2	2	3	4	1	6	6	7	9	6	1	7	5	3	9	5	4	2	5	7	7
1	0		0	8	10	4	5	8	1	26	3	4	3	2	3	3	2	5	1	9	7	8	9	1	5	9	2	5	8	5	3	7	6	5	5
1	0		0	11	9	1	4	6	2	24	3	2	3	1	3	3	2	2	5	7	9	7	8	5	8	9	9	9	6	6	4	6	2	1	1
1	1		0	7	4	0	3	2	2	26	3	3	3	2	3	4	2	5	1	7	4	6	5	5	3	6	3	7	5	5	4	5	4	6	7
2	0		0	10	8	2	3	8	1	27	3	4	3	3	3	3	2	5	1	5	3	5	6	4	2	4	5	4	7	6	6	7	9	5	7
1	1		0	10	7	6	5	6	2	18	3	1	1	3	2	1	3	4	1	3	7	9	8	7	5	2	1	9	7	5	7	6	1	7	8
1	1		0	7	15	4	10	7	6	23	3	5	3	1	3	2	1	5	2	8	8	8	5	8	1	2	4	6	7	7	8	7	6	6	7
5	1		0	8	5	1	3	7	6	21	4	1	4	2	2	2	1	2	3	8	8	8	6	7	6	8	6	5	2	5	6	5	3	2	3
1	0		0	6	2	1	0	2	2	25	4	2	3	2	3	3	4	2	2	4	7	7	6	4	5	5	3	6	7	7	9	6	6	5	8
1	0		0	8	13	1	9	8	6	20	4	1	4	2	2	3	1	2	1	7	5	5	7	5	3	5	2	3	4	4	4	7	6	7	7
1	0		0	7	10	3	8	8	1	23	4	3	1	4	3	1	2	4	1	5	5	9	1	5	5	5	1	1	2	3	5	5	9	9	5
1	0		0	8	18	6	6	6	1	18	4	1	1	2	2	2	1	4	1	2	3	3	5	4	1	1	1	5	7	6	6	1	6	2	7
1	1		0	10	5	1	0	4	2	33	4	5	5	3	4	5	1	5	1	8	7	8	9	9	9	4	1	7	8	6	3	6	9	8	9
2	0		0	10	0	2	0	1	1	21	4	3	3	2	2	2	1	3	1	4	4	5	5	6	6	6	5	6	6	6	6	6	4	5	5
2	0		0	4	6	1	6	6	1	20	4	1	3	1	2	3	1	4	1	3	3	7	3	5	2	3	5	3	6	4	3	4	9	6	6
1	0		0	10	17	0	0	4	2	28	4	3	5	2	3	4	3	3	1	9	9	5	6	5	4	6	9	2	6	3	1	9	8	8	6
1	0		0	8	18	1	3	1	2	33	4	4	5	5	4	2	1	5	3	9	6	8	9	5	8	6	3	1	3	3	6	5	1	1	4
2	0		0	4	19	1	7	8	1	35	4	3	4	4	4	4	3	5	4	8	3	8	1	5	5	3	3	5	1	4	5	7	2	5	5
1	0		0	12	12	11	10	3	1	28	4	3	4	3	3	3	1	4	3	5	5	5	3	1	4	7	2	6	6	6	6	3	3	5	8
2	0		0	6	10	1	4	8	5	18	4	1	3	1	2	2	1	3	1	6	6	7	1	4	1	5	4	9	1	6	7	1	4	2	9
1	1		0	7	6	0	2	8	2	23	4	2	3	1	3	3	1	5	1	3	4	7	7	7	5	6	3	4	7	7	9	2	1	1	9
2	0		0	8	8	6	6	8	1	19	5	1	4	3	2	1	1	1	1	2	5	8	2	2	1	2	1	9	5	8	9	6	6	5	5
1	0		0	14	16	1	4	11	1	24	5	2	3	2	3	3	1	3	2	7	5	7	5	9	9	7	5	6	3	5	7	5	9	5	6
2	0		0	9	8	0	2	8	2	24	5	4	3	1	3	4	2	1	1	5	2	4	9	5	1	1	1	9	9	9	9	9	9	9	5
1	0		0	11	12	7	4	6	2	26	5	1	2	3	3	5	1	5	1	6	6	7	1	1	5	6	3	5	1	3	3	5	2	5	5
1	0		0	9	0	4	0	1	1	34	5	4	5	4	4	5	1	5	1	9	9	9	9	9	9	4	9	5	9	8	9	9	9	9	1
1	0		0	8	2	8	3	8	1	29	5	4	3	4	3	4	1	3	2	6	5	6	7	6	4	7	6	2	1	2	2	3	2	7	6
1	0		0	1	10	3	7	8	1	23	5	5	4	2	3	1	1	1	1	9	3	4	2	5	9	2	1	4	3	3	1	5	6	5	3
2	0		0	10	20	3	19	7	6	43	5	5	5	4	5	5	4	5	5	7	8	8	6	9	9	8	6	7	6	6	5	5	5	5	6
2	0		0	9	7	18	2	7	2	29	5	2	3	2	3	4	4	5	1	9	8	3	5	7	9	6	5	7	7	7	7	3	4	9	6
2	0		0	11	12	10	7	1	6	28	5	3	4	1	3	3	1	4	4	8	7	6	2	5	5	4	2	7	7	7	7	5	4	6	8
1	1		0	13	6	7	12	6	1	23	5	3	2	2	3	1	1	5	1	9	9	9	2	1	1	1	1	6	9	6	4	4	9	4	5
1	0		0	10	8	3	10	7	1	42	5	5	5	3	5	5	4	5	5	9	1	8	3	7	9	5	1	1	1	2	3	7	1	5	1
2	0	18	1	10	6	5	7	2	2	11	1	1	1	1	1	1	1	3	1	9	9	9	9	9	9	9	9	9	5	6	5	8	9	8	9
3	0	18	1	13	6	10	0	10	2	12	1	1	2	1	1	1	1	3	1	8	9	6	7	9	7	9	3	8	8	7	5	8	9	8	6
1	0	18	1	10	8	3	1	8	1	15	1	2	1	1	2	2	1	3	2	6	4	4	7	7	6	9	5	8	8	8	8	5	6	5	6
1	1	18	1	10	7	1	3	8	2	23	1	3	3	2	3	3	3	4	1	2	4	7	7	7	4	3	1	7	9	7	5	4	5	8	8
1	0	18	1	10	14	3	2	6	2	18	1	4	3	1	2	1	1	4	1	7	5	6	9	5	3	7	1	7	8	7	7	2	4	4	9
1	0	18	1	15	8	4	2	6	2	14	1	2	1	1	2	2	1	3	1	8	9	6	5	3	1	5	2	8	8	8	9	3	9	2	9
1	0	18	1	13	3	3	1	2	2	12	2	1	2	2	1	1	1	1	1	7	3	6	4	3	3	4	4	6	8	7	7	6	6	4	7
1	0	18	1	8	7	2	5	8	5	12	2	1	2	1	1	1	1	2	1	9	7	4	7	7	1	7	1	2	7	5	6	6	6	7	7
1	0	18	1	13	6	5	0	2	5	20	2	2	4	2	2	1	1	4	2	6	7	7	7	6	5	4	2	7	8	7	6	3	4	3	7
1	1	18	1	17	10	9	0	6	2	16	2	2	1	3	2	1	1	3	1	2	7	6	7	6	1	1	3	8	9	8	8	7	7	6	6
5	0	18	1	9	15	6	2	7	2	16	2	2	2	2	1	1	1	4	1	9	9	9	9	6	5	4	3	6	8	6	7	5	5	5	6
1	0	18	1	5	12	4	0	6	1	17	2	2	3	2	2	2	1	1	2	6	9	9	9	9	5	7	4	8	8	8	8	8	3	6	8
1	1	18	1	8	7	8	12	11	1	19	2	2	2	2	2	4	1	3	1	5	6	5	9	5	2	5	1	8	9	8	6	5	5	4	9
1	1	18	1	12	1	1	1	7	6	11	2	1	1	1	1	1	1	1	2	7	5	6	6	7	3	6	3	5	7	7	7	7	6	5	7
1	1	18	1	7	16	4	0	6	1	10	2	1	1	1	1	1	1	1	1	8	5	5	8	3	2	6	1	5	5	5	6	7	2	2	6
1	0	18	1	16	3	10	1	11	4	18	2	2	2	2	2	1	1	4	2	9	9	9	8	8	6	9	6	4	6	5	5	7	5	8	6
2	0	18	1	10	6	1	3	8	2	15	2	1	2	1	2	2	1	3	1	4	7	4	7	6	1	2	3	7	7	7	6	6	9	8	8
1	1	18	1	16	5	5	2	7	2	20	2	3	3	2	2	3	1	3	1	1	3	4	5	1	1	1	1	7	8	7	5	1	7	1	7
1	0	18	1	12	0	6	0	7	6	18	2	2	3	2	2	2	1	3	1	7	8	9	6	7	5	4	7	6	6	6	5	8	6	7	7
1	1	18	1	10	8	1	2	6	1	15	2	1	2	1	2	1	1	4	1	6	5	7	8	7	4	5	1	6	9	8	8	6	8	5	8
1	0	18	1	14	12	4	0	2	6	16	2	1	1	1	2	2	1	3	3	4	5	7	7	6	1	3	4	8	9	8	7	1	1	1	7
1	1	18	1	14	5	14	8	7	2	16	2	2	2	1	2	1	1	4	1	8	8	9	9	8	5	7	3	4	6	5	6	8	4	6	7
1	0	18	1	12	19	6	9	7	1	20	2	1	1	3	2	3	2	5	1	9	8	9	9	9	5	5	1	1	9	4	1	1	3	4	9
1	0	18	1	10	7	7	3	7	2	25	3	4	3	1	3	2	4	4	1	7	8	5	5	5	2	2	1	8	8	7	7	5	8	8	5
1	0	18	1	12	17	2	4	11	2	16	3	1	2	1	2	2	1	3	1	4	4	7	5	5	4	5	5	6	5	5	5	5	5	5	6
1	0	18	1	14	5	2	3	11	1	18	3	2	2	1	2	2	2	3	1	7	6	7	6	5	4	5	4	5	8	7	7	5	5	7	6
2	0	18	1	12	0	3	2	2	1	16	3	1	2	1	2	2	1	3	1	5	6	7	7	4	5	4	5	7	7	7	6	7	7	6	7
1	0	18	1	14	14	12	12	7	1	24	3	2	3	3	3	4	1	3	2	6	8	7	6	9	5	8	6	6	9	8	9	5	4	5	5
1	0	18	1	16	8	7	4	8	1	17	3	1	3	2	2	1	1	3	1	6	6	6	9	1	6	1	1	9	6	7	7	7	9	9	3
1	1	18	1	14	3	1	2	7	2	15	3	1	1	2	1	3	1	2	1	5	4	4	5	5	6	6	4	7	7	7	7	7	6	6	6
2	0	18	1	10	7	4	1	7	1	21	3	3	2	3	2	3	1	3	1	8	5	8	9	8	6	7	5	4	5	5	7	8	7	8	7
1	1	18	1	13	9	1	2	4	1	17	3	1	2	1	2	3	1	3	1	7	8	8	9	5	2	5	2	9	9	8	7	4	5	6	8
1	0	18	1	9	8	1	3	7	2	19	3	3	1	2	2	3	2	2	1	6	7	5	4	5	5	6	1	7	8	7	7	8	9	8	7
1	1	18	1	6	5	3	4	7	2	17	3	2	1	2	3	1	1	3	1	7	7	7	6	7	7	7	5	4	6	7	7	4	9	9	6
2	1	18	1	11	0	2	2	7	5	16	3	1	2	2	2	2	1	2	1	7	7	7	7	7	4	7	4	7	7	7	7	6	6	6	7
1	0	18	1	6	4	4	2	11	2	17	3	1	3	2	2	1	1	3	1	6	7	6	9	9	2	1	1	9	9	9	9	8	9	9	9
5	1	18	1	7	10	7	2	6	6	21	3	2	2	2	2	3	1	5	1	6	4	7	9	6	5	6	6	5	6	7	9	8	7	7	8
1	1	18	1	12	0	8	4	8	1	23	3	3	3	2	3	3	2	3	1	7	8	7	9	7	7	5	8	7	8	7	6	6	9	9	6
1	0	18	1	7	1	2	5	1	2	15	3	1	1	2	2	2	1	2	1	5	5	4	6	3	1	1	4	9	9	9	9	5	9	7	9
2	0	18	1	10	7	4	3	6	1	23	3	2	4	2	3	4	1	3	1	5	5	5	3	7	2	7	3	4	4	4	5	8	7	7	5
1	0	18	1	10	6	6	3	7	6	19	3	1	3	2	2	2	1	4	1	2	2	2	6	4	3	8	2	7	8	8	8	5	4	5	7
1	0	18	1	10	20	4	4	4	1	25	3	2	3	2	3	4	1	5	2	5	7	5	8	7	3	1	4	8	8	7	6	5	8	1	9
1	1	18	1	15	0	2	6	6	2	25	3	2	3	2	3	2	5	4	1	2	2	5	9	9	8	8	5	2	1	1	1	1	1	1	1
1	0	18	1	13	6	3	1	1	2	30	3	2	4	3	3	5	3	5	2	6	4	8	6	6	4	2	1	5	5	4	1	5	5	5	8
1	0	18	1	8	3	0	2	6	6	19	3	2	1	2	2	2	1	5	1	9	2	8	9	8	5	9	5	7	7	6	5	8	9	5	5
1	0	18	1	10	14	0	7	1	2	29	3	5	3	4	3	3	3	4	1	7	5	5	9	7	5	6	5	5	7	6	7	5	5	5	7
1	1	18	1	18	7	8	2	6	2	26	3	2	5	3	3	2	2	5	1	5	6	7	8	9	6	6	9	3	5	5	6	5	7	5	6
1	1	18	1	14	12	13	3	7	1	28	3	3	3	3	3	3	3	5	2	7	6	7	6	5	6	6	5	5	5	5	4	3	3	3	5
1	0	18	1	8	13	5	6	8	1	26	3	4	4	3	3	1	1	5	2	7	8	5	4	8	1	4	2	6	7	7	7	4	7	3	5
2	1	18	1	15	7	3	4	7	1	23	3	3	3	2	3	2	2	3	2	6	7	7	3	3	3	4	3	4	3	4	6	4	3	3	2
1	0	18	1	9	13	4	6	8	1	19	3	2	3	2	2	1	2	3	1	8	8	9	5	5	5	5	4	6	6	5	2	4	7	5	6
2	1	18	1	14	6	5	3	2	1	25	3	4	3	4	3	1	1	5	1	9	9	9	9	2	1	4	1	5	5	5	5	1	5	4	5
1	1	18	1	9	6	5	6	7	1	26	3	4	1	3	3	2	2	5	1	9	7	7	4	6	7	5	2	5	7	5	8	4	5	5	7
1	1	18	1	6	6	3	5	7	1	15	3	1	2	4	2	1	1	4	1	9	6	6	7	6	6	7	1	6	7	7	7	3	6	4	7
2	0	18	1	10	7	2	3	2	1	26	4	3	3	5	3	3	1	2	2	7	6	7	9	4	1	7	3	5	7	6	7	6	5	5	6
2	0	18	1	6	13	1	10	8	1	15	4	1	1	1	2	1	1	3	1	7	7	7	7	5	6	5	1	7	1	4	5	2	8	2	7
2	1	18	1	5	3	3	6	8	2	32	4	4	4	3	4	3	2	5	3	7	8	3	6	7	2	5	5	6	8	7	6	5	6	7	8
2	1	18	1	10	8	2	4	8	2	25	4	3	4	2	3	3	1	3	2	7	7	6	8	5	2	1	1	5	6	6	6	5	1	3	5
1	0	18	1	10	5	4	4	8	2	19	4	3	1	3	2	2	1	2	1	9	8	4	5	2	4	7	3	6	8	8	9	5	2	5	6
1	0	18	1	13	0	4	4	8	6	29	4	4	3	3	3	4	3	4	1	8	5	5	6	7	2	3	2	2	5	4	5	8	6	8	6
1	1	18	1	8	18	2	6	4	2	14	4	1	2	1	2	1	1	1	1	3	1	1	1	1	3	1	1	1	1	2	4	5	1	1	4
2	0	18	1	10	5	2	5	9	5	28	4	1	5	3	3	3	4	4	1	7	5	9	7	9	5	9	9	3	3	3	2	8	9	9	3
2	0	18	1	14	14	8	4	7	1	26	4	1	4	4	3	4	2	3	1	8	8	7	6	7	7	9	7	4	4	4	3	6	4	4	5
5	0	18	1	12	16	1	14	11	1	24	4	2	5	1	3	3	1	4	1	9	9	9	7	9	7	9	8	7	7	6	5	4	5	3	2
1	1	18	1	15	10	2	2	6	1	21	4	2	3	2	2	1	1	4	2	7	6	6	4	8	6	6	6	4	7	4	2	4	9	5	5
1	1	18	1	12	6	2	2	6	1	29	4	3	5	2	3	4	2	5	1	7	6	8	7	5	3	5	3	6	8	7	8	4	5	5	8
1	1	18	1	13	10	1	2	1	2	28	4	4	4	4	3	4	1	3	1	6	4	7	8	8	2	1	6	5	6	5	3	1	1	2	6
1	0	18	1	10	15	6	6	7	1	36	4	3	3	5	4	4	5	5	3	4	5	7	5	5	5	7	4	6	5	6	7	7	2	2	7
2	0	18	1	8	12	3	4	6	2	27	4	3	2	3	3	4	3	4	1	5	6	9	9	2	1	2	1	4	5	5	6	4	3	5	7
2	0	18	1	5	15	0	0	8	1	37	4	4	4	5	4	5	3	5	3	5	6	6	6	5	5	5	2	7	6	6	6	5	4	5	5
2	1	18	1	6	4	6	7	2	1	28	4	3	3	2	3	4	3	5	1	5	5	4	4	5	4	4	3	5	5	6	7	5	3	7	6
1	0	18	1	7	10	1	2	7	5	29	4	3	3	4	3	2	2	5	3	7	6	6	8	8	4	8	7	5	8	7	8	6	7	9	8
1	1	18	1	9	8	3	5	8	2	32	4	3	4	3	4	4	3	5	2	5	4	5	5	5	5	4	3	5	5	5	5	5	5	5	5
2	1	18	1	12	15	4	4	2	1	27	4	3	3	2	3	2	3	5	2	8	7	9	7	7	2	6	7	5	7	5	4	5	7	5	5
1	1	18	1	12	14	3	3	4	1	32	4	4	4	3	4	3	4	5	1	8	7	7	8	8	4	5	5	5	8	6	4	4	6	6	6
2	1	18	1	15	9	0	0	4	1	23	4	2	2	2	3	3	3	3	1	7	6	7	7	6	1	4	4	5	7	6	6	6	4	5	6
5	1	18	1	13	14	9	8	6	5	23	4	1	5	1	3	1	2	5	1	9	8	7	9	3	5	5	4	9	8	8	6	7	1	1	8
1	0	18	1	1	0	3	0	8	6	23	4	1	2	2	3	3	2	5	1	4	5	5	3	7	4	3	2	8	7	7	5	5	5	5	6
1	0	18	1	11	7	7	6	11	1	43	5	5	5	5	5	5	4	5	4	6	6	8	6	3	5	7	2	5	5	5	6	5	7	7	3
1	0	18	1	9	9	3	1	4	6	19	5	1	1	2	2	1	1	5	1	5	3	7	9	9	2	5	1	6	8	7	8	5	5	8	9
1	1	18	1	13	13	5	1	6	1	30	5	3	2	3	3	5	4	4	1	8	5	4	4	4	5	5	3	7	9	8	7	5	5	5	9
1	1	18	1	5	6	1	0	7	2	36	5	5	5	5	4	5	1	5	1	7	5	8	7	6	1	7	9	1	5	3	4	5	2	1	3
1	0	18	1	6	8	2	14	8	1	28	5	5	4	5	3	1	3	1	1	1	2	9	3	8	4	5	9	5	9	7	8	5	8	9	8
1	0	18	1	1	0	2	3	11	1	38	5	5	5	4	4	4	4	5	2	4	4	7	9	5	4	5	6	6	9	8	8	7	2	4	7
1	0	18	1	10	15	5	4	1	2	35	5	2	4	4	4	5	4	3	4	8	6	8	7	5	7	8	4	6	7	7	7	7	2	7	3
5	0	18	1	14	12	10	20	6	2	33	5	1	4	5	4	5	3	5	1	1	8	9	7	9	1	1	4	6	9	7	7	9	9	9	9
2	0	18	1	13	13	0	3	2	2	27	5	2	4	1	3	2	4	4	2	8	8	9	9	3	2	5	3	7	7	6	3	1	5	1	6
1	0	18	1	13	10	12	10	7	1	25	5	2	1	3	3	3	1	3	4	7	8	7	9	8	5	5	1	4	9	6	5	1	9	1	6
5	0	18	1	18	20	11	19	6	1	44	5	5	5	4	5	5	5	5	5	9	8	8	8	8	9	9	7	1	2	2	3	2	2	1	3
1	1	18	1	16	7	2	4	8	1	39	5	5	4	4	4	4	5	4	4	9	9	9	9	6	6	9	2	9	6	7	6	5	9	9	5
1	0	19	1	11	9	6	1	6	2	11	1	1	1	1	1	1	1	3	1	7	6	7	7	6	1	2	4	7	8	7	7	6	7	7	7
2	0	19	1	10	1	2	1	1	6	9	1	1	1	1	1	1	1	1	1	9	8	6	9	4	5	8	2	8	5	6	4	5	6	7	6
2	1	19	1	8	0	1	0	7	1	11	1	1	1	1	1	1	1	3	1	9	4	6	1	2	1	2	1	8	9	7	4	8	4	7	6
2	1	19	1	1	0	0	4	6	2	15	1	2	2	1	2	2	1	3	1	3	2	6	1	6	1	1	1	1	2	3	6	5	6	6	1
2	0	19	1	14	15	7	4	2	1	16	1	1	3	1	2	1	1	4	2	8	6	7	7	5	5	5	6	8	6	7	7	7	7	6	5
1	1	19	1	13	7	5	5	8	1	23	1	3	3	1	3	3	3	5	1	9	9	8	6	5	3	4	4	7	7	6	4	5	6	7	9
1	1	19	1	9	7	1	1	2	2	11	1	1	1	1	1	1	1	3	1	6	3	8	5	1	1	6	2	6	9	8	9	4	3	3	5
1	1	19	1	10	8	0	4	2	1	12	1	1	2	1	1	1	1	3	1	7	4	7	7	9	1	1	1	9	9	8	7	6	9	9	9
1	1	19	1	8	6	20	2	7	2	19	2	2	2	2	2	3	1	4	1	4	3	3	7	5	5	7	1	6	8	7	9	7	6	7	6
2	0	19	1	15	5	1	1	8	2	16	2	2	2	2	2	2	2	1	1	7	7	7	8	7	7	8	6	7	8	8	8	7	6	8	5
1	1	19	1	9	10	4	0	1	2	12	2	1	1	2	1	1	1	2	1	5	5	4	9	4	5	5	5	9	8	7	5	5	6	5	9
2	1	19	1	10	15	4	3	2	2	17	2	1	1	1	2	5	1	3	1	7	6	8	7	6	5	5	6	7	8	8	9	4	4	5	7
1	1	19	1	14	6	3	20	13	1	20	2	4	3	2	2	2	1	2	2	4	3	7	5	5	4	4	4	7	9	8	9	5	6	6	8
1	0	19	1	15	4	1	2	12	2	16	2	2	2	1	2	2	1	3	1	6	8	7	6	9	5	6	5	6	9	8	9	7	7	8	8
2	1	19	1	13	5	0	0	9	2	17	2	2	2	2	2	1	2	3	1	9	6	8	9	4	3	1	3	8	8	7	5	4	5	1	3
1	0	19	1	10	3	2	0	8	1	11	2	1	1	1	1	1	1	2	1	7	8	6	6	8	3	5	5	6	7	6	5	5	8	7	7
2	0	19	1	17	6	5	0	6	2	16	2	1	2	2	2	1	2	3	1	6	3	7	6	5	2	6	7	7	6	7	7	8	6	8	9
2	1	19	1	14	0	2	0	8	2	18	2	2	3	1	2	2	1	4	1	7	6	7	7	7	4	6	6	7	7	7	7	4	4	4	6
1	1	19	1	11	10	2	2	6	2	19	2	3	3	1	2	1	1	4	2	5	4	8	9	6	2	4	4	7	9	8	8	3	5	4	7
1	1	19	1	11	10	2	5	2	2	17	2	2	3	1	2	1	1	4	1	8	9	9	9	6	4	7	5	9	9	8	7	6	9	6	8
2	0	19	1	7	8	2	2	7	1	19	2	5	2	2	2	1	1	3	1	6	5	6	6	6	3	6	8	8	6	7	7	6	9	7	4
1	1	19	1	10	15	1	3	2	2	18	2	1	4	2	2	1	1	4	1	6	6	7	8	6	1	1	5	5	7	6	7	3	4	4	7
1	0	19	1	12	10	7	3	6	2	11	2	1	2	1	1	1	1	1	1	9	4	6	9	6	1	1	1	1	5	3	4	7	6	9	2
1	1	19	1	15	4	2	4	7	5	10	2	1	1	1	1	1	1	1	1	5	5	5	6	2	1	2	1	8	6	8	7	5	5	5	8
2	0	19	1	7	5	5	2	6	2	15	2	1	1	1	2	1	2	4	1	5	3	5	9	5	4	1	7	9	9	9	9	5	8	2	6
2	1	19	1	7	6	2	1	2	1	30	2	4	3	4	3	4	3	3	4	3	1	3	3	2	1	4	3	3	5	3	2	3	4	3	2
1	1	19	1	13	9	12	2	7	6	28	2	4	4	3	3	4	2	5	1	6	7	7	5	8	5	8	8	7	7	7	7	3	2	3	8
1	0	19	1	10	12	6	3	2	1	34	2	2	4	4	4	5	3	5	5	9	7	8	6	9	5	7	3	6	8	8	9	8	5	8	7
1	1	19	1	9	8	2	3	6	2	19	2	3	3	1	2	1	1	5	1	5	8	8	9	9	6	9	5	9	9	9	9	1	2	1	8
1	0	19	1	17	9	5	1	2	2	12	2	1	1	1	1	1	1	3	1	9	8	8	1	9	2	3	8	8	2	4	3	5	6	4	5
2	0	19	1	15	6	10	2	2	2	24	2	4	4	2	3	1	1	4	3	3	5	8	8	5	2	1	5	6	5	6	6	7	4	4	4
5	0	19	1	13	14	5	2	6	6	23	2	1	4	2	3	4	3	2	2	9	8	9	7	9	6	9	5	7	7	7	6	9	8	9	5
1	0	19	1	6	5	3	3	7	2	23	2	5	3	2	2	2	2	4	1	9	7	9	7	3	1	5	3	5	7	4	8	2	4	3	6
1	0	19	1	14	12	8	3	6	2	15	3	1	1	1	2	1	1	4	1	5	5	7	8	1	1	3	1	9	9	9	8	8	9	7	9
1	1	19	1	7	14	4	2	6	1	15	3	1	2	1	2	1	1	3	1	7	6	7	7	6	5	6	3	9	9	8	6	5	5	5	9
1	0	19	1	15	3	2	0	11	1	17	3	1	2	2	2	1	2	3	1	9	9	8	9	8	5	6	1	4	3	4	5	3	1	5	3
1	0	19	1	8	5	6	1	11	2	14	3	1	1	1	2	3	1	1	1	5	5	2	5	6	1	1	5	7	7	7	7	9	3	6	7
1	0	19	1	11	7	5	3	8	6	17	3	2	1	2	2	1	1	4	1	9	9	6	9	6	5	8	2	6	5	6	7	4	4	4	7
5	1	19	1	10	4	7	0	2	1	19	3	1	3	1	2	2	2	3	2	6	5	6	5	5	1	5	2	8	9	8	8	5	5	6	6
1	1	19	1	13	10	5	2	9	2	18	3	2	1	1	2	2	1	5	1	7	8	9	9	5	1	5	6	4	7	6	7	5	5	5	5
1	1	19	1	10	20	0	2	7	2	19	3	2	3	2	2	2	1	3	1	5	5	4	6	2	4	6	2	4	4	5	7	3	4	5	4
1	0	19	1	17	2	8	6	2	2	19	3	1	1	2	2	1	3	5	1	1	1	9	9	9	5	5	1	9	9	9	8	5	5	6	7
2	1	19	1	12	0	2	0	11	2	18	3	1	3	1	2	2	1	4	1	3	7	6	5	5	1	7	1	7	6	7	8	5	9	4	8
1	0	19	1	13	15	1	0	6	5	20	3	1	3	1	2	1	4	4	1	9	9	9	9	4	4	9	4	7	6	6	5	5	5	3	6
2	0	19	1	13	6	3	6	7	1	25	3	2	2	2	3	4	3	2	4	7	7	7	4	7	4	8	7	5	8	7	7	5	6	3	4
2	1	19	1	11	6	1	1	2	2	19	3	2	2	2	2	2	1	4	1	7	6	7	7	7	4	2	6	6	7	7	7	4	7	4	6
1	1	19	1	19	19	2	1	2	2	17	3	2	2	1	2	2	1	3	1	8	4	6	7	6	3	7	5	5	6	6	6	3	4	4	5
1	1	19	1	12	7	2	4	6	1	21	3	3	3	2	2	2	2	3	1	5	4	7	8	7	5	5	3	6	7	6	6	4	4	5	5
1	1	19	1	12	18	3	7	2	1	27	3	4	3	2	3	3	2	5	2	8	8	2	4	5	4	2	3	6	8	7	7	1	1	1	8
1	1	19	1	10	0	2	7	4	6	38	3	4	4	5	4	5	4	4	5	9	8	8	8	7	7	7	7	3	6	4	4	2	1	5	3
1	0	19	1	10	9	3	16	8	1	16	3	1	1	2	2	1	1	4	1	9	6	9	9	9	1	1	1	8	5	5	3	5	8	5	6
2	0	19	1	14	18	13	10	7	5	25	3	4	2	2	3	3	2	5	1	7	8	8	4	3	2	4	4	7	4	6	7	2	7	2	6
2	0	19	1	8	9	5	0	8	2	27	3	5	2	5	3	2	1	5	1	9	9	9	7	9	7	9	4	6	9	7	6	9	7	9	7
2	1	19	1	9	14	8	10	7	6	14	3	1	1	1	2	1	1	3	1	9	6	7	6	6	5	5	1	3	3	3	3	5	6	3	5
1	1	19	1	8	15	7	3	6	1	19	3	1	3	2	2	1	1	5	1	9	7	9	5	5	1	6	2	7	6	5	1	5	6	6	5
2	1	19	1	18	2	8	0	6	2	25	3	4	4	2	3	2	1	5	1	9	5	7	8	6	3	5	1	8	9	8	8	5	6	5	9
2	0	19	1	16	4	5	1	8	1	27	3	5	4	1	3	2	3	5	1	4	3	3	5	8	7	9	2	8	9	9	9	3	9	5	6
2	1	19	1	10	12	4	2	6	1	24	3	3	5	3	3	1	1	4	1	5	1	3	8	1	1	2	3	7	6	6	6	5	6	4	9
1	1	19	1	9	5	6	2	11	4	20	4	1	1	3	2	3	1	4	1	7	6	6	7	8	5	4	4	7	8	5	5	6	5	5	3
2	0	19	1	13	15	15	2	2	2	26	4	3	3	4	3	3	2	2	2	5	5	5	7	6	4	5	5	5	5	5	6	4	3	6	6
1	1	19	1	9	7	0	3	7	6	18	4	2	2	3	2	2	1	1	1	9	7	7	4	7	7	7	7	6	3	3	5	5	3	3	2
1	1	19	1	10	8	0	2	7	2	21	4	2	3	2	4	1	1	3	1	7	5	8	6	7	7	3	4	5	8	9	7	5	8	4	7
1	0	19	1	10	8	2	2	8	2	23	4	1	2	3	3	2	2	4	2	7	3	5	8	5	3	3	6	8	8	8	7	3	6	4	5
1	0	19	1	14	10	3	4	2	5	20	4	2	1	3	2	1	2	3	2	8	4	8	9	5	1	2	2	9	9	9	8	5	5	7	9
1	0	19	1	13	12	6	1	11	2	18	4	1	3	1	2	2	1	1	3	9	6	7	4	9	7	6	3	7	7	8	9	5	9	5	9
1	1	19	1	8	6	5	2	2	5	18	4	2	2	1	2	2	1	3	1	8	5	7	6	5	4	5	3	5	6	6	7	5	4	4	6
1	1	19	1	12	10	2	6	9	2	21	4	3	2	2	2	2	1	4	1	8	7	7	5	7	4	5	3	2	5	4	6	3	3	5	6
1	1	19	1	11	8	0	5	6	2	25	4	3	3	1	3	2	2	5	2	8	4	6	5	6	3	6	8	7	9	8	7	6	5	5	8
1	0	19	1	5	3	2	2	8	2	32	4	3	4	3	4	4	3	4	3	7	8	8	9	8	4	5	5	3	7	5	6	5	2	4	7
1	0	19	1	7	10	1	3	7	2	25	4	4	4	2	2	2	2	4	1	8	2	7	6	5	2	3	2	3	6	5	7	3	5	3	7
1	0	19	1	15	5	6	3	6	1	29	4	2	3	4	3	4	2	4	3	4	4	4	3	6	5	5	2	7	5	6	6	8	7	5	7
1	0	19	1	10	7	4	6	6	6	28	4	3	4	2	3	4	2	4	2	6	7	8	2	3	2	6	7	5	8	7	8	7	7	6	6
2	1	19	1	11	18	6	10	7	1	29	4	4	5	4	3	2	1	5	1	6	8	5	7	6	2	3	7	7	8	7	7	7	7	5	9
1	1	19	1	15	5	15	3	2	6	30	4	4	5	2	3	3	3	5	1	6	4	8	4	6	7	5	6	3	5	4	5	3	6	6	5
2	1	19	1	14	3	3	2	7	2	28	4	4	4	3	3	3	1	5	1	8	3	8	8	7	2	7	2	7	8	8	8	5	7	5	6
1	0	19	1	8	15	0	3	8	2	36	4	3	5	4	4	5	5	4	2	9	9	8	7	9	6	6	7	4	7	6	7	3	2	3	6
1	1	19	1	10	0	3	7	6	1	24	4	2	2	3	3	2	1	5	2	8	5	8	9	5	6	5	4	6	6	6	7	2	2	2	6
1	1	19	1	12	8	5	2	2	1	33	4	4	4	3	4	3	3	5	3	3	5	6	5	7	1	3	6	3	6	5	6	6	5	5	4
1	0	19	1	11	16	3	2	8	1	27	4	1	1	2	3	5	5	5	1	9	9	9	9	5	1	5	2	4	8	5	3	4	2	5	7
1	1	19	1	7	7	8	9	4	1	24	4	3	1	4	3	3	1	4	1	9	9	4	9	8	9	9	9	4	1	2	1	8	7	5	2
1	1	19	1	10	10	0	4	5	4	16	4	1	1	2	2	2	1	4	2	5	5	6	8	7	1	6	5	6	7	7	4	5	9	4	4
1	0	19	1	8	14	1	4	7	2	20	5	2	1	4	2	1	2	2	1	4	6	6	8	4	6	6	4	5	5	6	7	4	9	6	7
1	0	19	1	10	6	13	12	11	1	39	5	5	4	4	4	5	3	5	4	9	9	9	9	9	7	7	6	9	9	9	9	6	5	6	9
1	1	19	1	13	19	25	12	5	4	24	5	1	3	2	3	3	4	1	2	1	9	1	1	1	9	9	1	9	9	6	1	9	9	9	1
1	0	19	1	10	12	7	2	7	1	38	5	4	4	5	1	5	5	5	4	5	4	7	7	7	6	5	1	2	3	5	4	7	6	7	3
1	1	19	1	7	20	7	4	2	2	29	5	4	3	3	3	2	1	4	4	3	3	3	2	1	2	3	2	3	2	3	3	3	1	3	2
1	1	19	1	12	8	10	3	7	1	44	5	5	5	5	4	5	5	5	5	4	5	9	5	7	8	5	4	6	5	7	9	4	4	9	9
2	0	19	1	12	0	7	1	7	1	37	5	5	5	1	4	5	3	5	4	9	5	7	8	5	1	3	1	6	6	7	8	3	5	3	9
1	0	19	1	4	8	7	4	7	1	39	5	5	4	4	4	5	4	5	3	2	1	7	5	3	2	2	9	2	8	6	9	9	5	7	6
1	0	20	1	8	5	2	2	2	2	9	1	1	1	1	1	1	1	1	1	7	7	7	3	3	3	7	2	3	7	5	5	6	6	6	6
2	1	20	1	10	7	2	2	11	2	12	1	1	2	1	1	1	1	3	1	4	3	3	6	3	2	3	3	7	8	7	7	6	5	4	7
1	1	20	1	8	4	3	4	6	2	14	1	1	2	1	2	1	2	3	1	6	6	4	6	4	1	3	3	5	6	6	8	5	8	8	6
1	1	20	1	15	6	2	1	8	2	11	1	1	1	1	1	1	1	3	1	5	5	4	9	1	1	3	2	8	9	8	8	4	5	3	9
1	1	20	1	15	6	13	4	7	2	16	1	2	2	2	2	4	1	1	1	7	2	9	9	1	1	2	1	9	1	5	5	7	4	1	7
2	1	20	1	8	3	5	0	6	5	12	1	1	1	1	1	1	2	3	1	2	1	7	3	6	1	1	2	8	9	9	9	3	4	4	6
2	0	20	1	13	12	5	2	11	1	20	1	2	4	2	2	2	1	3	3	9	9	9	9	9	5	7	5	1	1	3	6	5	3	1	6
1	1	20	1	10	20	2	20	5	2	16	1	1	1	1	2	3	1	5	1	6	6	6	9	9	1	3	4	9	9	8	6	4	8	5	5
2	1	20	1	15	4	0	4	6	6	17	1	3	1	1	2	2	1	5	1	5	4	8	8	5	5	7	4	2	1	2	4	6	1	4	1
1	0	20	1	13	0	1	8	8	1	19	2	1	1	1	2	4	3	3	2	3	3	4	4	9	5	4	4	5	9	8	9	9	9	9	9
1	0	20	1	10	8	1	3	8	1	15	2	1	3	1	2	1	1	2	2	5	6	5	9	7	6	9	3	7	9	7	5	7	8	5	5
1	0	20	1	8	6	0	5	6	2	21	2	1	3	3	2	4	2	3	1	7	8	5	6	6	2	4	3	6	4	5	5	5	2	5	7
2	0	20	1	7	1	10	1	8	1	16	2	1	1	2	2	3	2	1	2	9	6	5	5	1	1	5	1	6	9	8	8	4	4	5	6
1	0	20	1	14	8	4	3	6	2	18	2	2	1	1	2	4	2	3	1	7	7	6	7	7	6	5	4	8	8	8	7	5	4	3	6
1	1	20	1	13	0	0	6	6	6	14	2	1	2	1	2	1	1	3	1	4	4	5	7	4	2	2	1	6	7	7	7	4	4	5	7
1	1	20	1	9	10	1	3	6	2	16	2	2	2	1	2	2	1	3	1	5	5	5	7	6	6	6	6	8	5	7	8	5	9	8	7
2	1	20	1	14	4	3	2	6	2	15	2	1	1	1	2	3	1	3	1	7	2	6	7	6	2	5	3	6	7	7	7	5	5	5	8
1	0	20	1	15	15	5	1	7	2	22	2	3	3	2	2	3	1	5	1	9	6	9	9	5	3	3	1	4	5	5	4	4	3	4	6
1	0	20	1	10	6	5	3	7	1	10	2	1	1	1	1	1	1	1	1	8	8	7	7	8	5	2	5	7	9	8	7	8	8	8	7
1	1	20	1	10	5	5	2	7	2	14	2	1	1	1	2	1	1	4	1	5	9	7	9	9	5	5	1	9	5	8	9	9	5	5	5
1	1	20	1	12	10	1	2	7	2	14	2	1	2	2	2	1	1	2	1	8	8	8	7	6	2	4	3	7	7	7	6	5	5	6	7
2	0	20	1	14	7	14	2	6	2	23	2	2	3	2	3	2	2	4	3	8	7	8	8	6	5	5	7	6	8	7	6	9	8	9	6
1	0	20	1	13	10	3	4	9	2	20	2	2	2	2	2	2	2	3	3	5	7	8	7	7	7	7	7	4	7	7	9	4	3	4	9
1	0	20	1	12	12	8	2	2	2	14	2	1	1	2	2	2	1	2	1	7	7	6	6	6	7	6	6	3	6	4	4	7	7	6	6
2	1	20	1	12	10	0	3	8	1	18	2	3	1	2	2	1	1	5	1	3	3	6	3	4	6	7	2	1	4	3	4	5	5	6	3
1	1	20	1	17	10	2	1	2	2	16	2	3	1	2	2	1	1	3	1	5	5	6	5	4	2	4	2	5	4	4	4	4	4	5	4
1	0	20	1	10	20	7	2	7	1	24	3	5	3	1	3	4	2	2	1	8	5	7	5	4	1	6	5	8	7	6	5	6	1	4	7
1	1	20	1	10	5	5	4	7	2	19	3	3	3	2	3	1	1	4	1	5	6	7	6	6	5	5	4	7	8	6	5	2	9	5	7
1	1	20	1	14	14	10	5	7	6	19	3	1	2	2	3	3	1	3	1	7	6	6	5	7	4	7	5	6	5	6	5	6	8	7	8
1	1	20	1	10	10	8	2	8	1	20	3	2	2	2	2	2	2	3	2	6	5	6	5	5	1	3	2	9	9	9	9	5	5	3	8
1	1	20	1	14	5	1	2	9	2	16	3	1	1	2	2	1	1	4	1	5	7	5	6	6	1	5	2	7	8	7	6	7	6	9	8
1	0	20	1	10	3	4	1	11	1	17	3	2	2	2	2	2	2	1	1	7	5	6	6	8	3	8	7	7	8	8	8	6	7	6	7
1	0	20	1	15	12	10	1	4	1	17	3	2	2	1	2	1	2	3	1	9	5	8	5	5	6	9	3	9	9	8	6	1	4	5	5
1	1	20	1	10	2	10	1	2	2	23	3	2	3	3	3	2	2	4	1	9	6	7	4	5	1	3	3	8	7	7	7	5	6	4	6
1	1	20	1	10	7	0	3	6	2	18	3	2	2	1	2	1	1	5	1	7	6	9	9	1	1	1	5	7	8	8	8	5	1	3	5
1	1	20	1	15	5	14	2	7	4	21	3	2	3	3	2	1	2	4	1	8	9	9	6	8	2	2	3	9	7	7	4	6	5	5	6
1	0	20	1	13	16	2	9	6	2	16	3	1	3	1	2	1	1	2	2	8	8	7	5	5	4	5	1	7	7	6	5	6	9	9	7
1	0	20	1	15	6	3	4	7	1	19	3	2	2	2	2	2	1	4	1	8	8	8	8	8	7	8	2	9	9	9	8	6	9	8	8
1	1	20	1	10	5	0	4	6	2	14	3	1	1	1	2	2	1	2	1	4	8	3	6	5	1	3	1	9	6	8	9	9	5	2	6
1	0	20	1	15	4	3	4	7	1	25	3	4	4	2	3	3	1	3	2	7	5	5	7	8	5	9	5	5	7	5	4	8	9	9	5
1	1	20	1	12	8	3	3	6	2	25	3	3	3	2	3	2	3	4	2	3	5	8	6	6	5	6	6	4	7	5	5	7	4	5	4
1	1	20	1	12	16	2	3	7	6	19	3	2	2	3	2	1	1	4	1	5	7	6	5	9	5	4	4	7	8	8	8	5	7	7	5
1	0	20	1	10	10	12	2	8	6	17	3	3	2	1	2	1	2	2	1	9	8	8	7	5	6	7	3	7	9	7	6	7	4	5	7
1	0	20	1	10	5	2	2	2	2	21	3	1	2	2	2	3	3	4	1	5	5	5	7	5	5	5	5	6	6	6	6	6	6	5	6
2	1	20	1	8	13	1	5	6	2	21	3	2	1	3	2	3	1	5	1	7	8	8	9	6	5	4	4	5	7	6	5	5	6	6	6
1	0	20	1	10	5	1	5	1	2	20	3	2	3	3	2	1	1	4	1	6	4	9	6	6	4	6	6	5	8	7	7	4	5	6	5
2	1	20	1	15	4	1	3	8	1	21	3	3	2	2	2	2	2	4	1	5	5	6	9	6	5	4	5	9	9	9	9	5	5	6	5
1	0	20	1	17	1	3	0	6	1	17	3	2	2	2	2	1	1	2	2	9	9	9	4	9	4	1	1	1	1	1	1	9	9	3	1
1	1	20	1	15	7	2	4	8	2	23	3	3	2	2	3	1	3	5	1	8	6	6	9	6	3	4	6	6	9	8	9	5	5	5	9
1	0	20	1	15	8	5	5	1	2	21	3	3	4	2	2	1	2	3	1	7	3	6	2	4	1	3	3	6	7	7	7	5	5	5	7
2	1	20	1	13	6	1	4	7	1	14	3	1	1	2	2	1	1	2	1	5	7	7	9	5	2	3	1	9	9	9	9	5	8	5	9
2	1	20	1	12	5	4	2	6	1	17	3	2	2	1	2	2	1	3	1	8	6	7	9	6	3	4	5	7	7	7	8	5	3	4	8
4	1	20	1	15	7	5	10	6	2	32	3	5	5	3	4	3	3	5	1	8	9	9	6	1	3	1	2	7	7	6	5	6	5	9	4
1	0	20	1	12	18	9	12	7	5	29	4	5	5	4	3	1	1	5	1	9	9	6	6	8	6	5	9	3	4	4	4	2	4	7	5
2	0	20	1	16	19	4	6	2	2	20	4	1	2	1	2	5	1	3	1	1	2	6	8	5	1	1	1	7	9	7	6	5	7	7	8
1	0	20	1	13	12	4	6	6	1	19	4	1	5	2	2	1	1	2	1	9	8	6	9	9	3	2	4	7	7	7	7	5	9	6	9
1	0	20	1	8	10	1	5	6	1	19	4	1	3	2	2	2	1	3	1	9	5	5	7	4	1	7	2	8	9	8	7	1	9	5	6
2	1	20	1	14	3	0	1	2	2	23	4	3	3	1	3	3	1	4	1	9	6	5	9	8	1	7	4	7	4	5	5	7	9	6	6
1	0	20	1	13	10	1	6	1	1	24	4	2	3	2	3	4	1	3	2	5	6	7	5	6	4	5	4	6	7	6	6	3	8	5	2
2	0	20	1	17	16	8	7	11	1	19	4	2	3	2	2	2	1	2	1	8	8	8	7	5	4	5	2	6	6	6	5	7	5	8	6
2	0	20	1	10	4	4	0	2	2	21	4	2	2	3	2	3	1	3	1	7	7	7	7	7	7	7	2	5	7	6	7	5	5	5	7
1	0	20	1	12	3	6	5	7	2	30	4	2	5	4	3	3	3	4	2	7	7	8	8	8	7	8	7	5	5	5	6	5	6	6	6
2	1	20	1	13	11	4	7	8	1	29	4	2	4	2	3	4	1	5	4	5	9	7	9	7	8	8	4	9	9	9	8	4	9	9	7
1	0	20	1	15	8	10	7	11	1	42	4	5	5	3	5	5	5	5	5	9	9	7	5	9	9	5	7	9	7	8	7	5	9	7	9
1	1	20	1	12	20	10	6	7	1	32	4	5	4	4	4	3	2	4	2	9	8	6	7	7	6	8	7	7	6	7	7	9	5	7	5
2	1	20	1	10	4	7	7	6	2	24	4	4	4	2	3	2	1	2	2	6	4	8	8	5	3	7	5	8	9	9	9	5	7	9	6
5	1	20	1	10	2	5	2	7	2	26	4	3	3	2	3	4	2	4	1	8	8	9	7	9	8	7	9	4	4	4	3	5	5	8	4
2	1	20	1	5	4	3	4	1	2	23	4	2	2	1	3	2	1	5	3	8	8	7	9	6	2	5	5	9	9	9	8	7	9	7	7
1	0	20	1	15	12	1	10	6	1	30	4	3	4	2	3	5	3	5	1	6	5	7	7	5	1	1	1	7	8	7	7	1	5	4	7
1	1	20	1	10	10	3	4	6	2	29	4	3	5	2	3	1	5	5	1	7	5	4	9	9	5	6	8	6	8	6	4	5	5	5	8
1	1	20	1	10	20	3	1	7	6	24	4	1	1	2	3	5	1	4	3	7	6	6	6	4	1	4	4	7	8	7	6	2	9	5	7
1	1	20	1	16	10	4	12	2	2	25	5	4	3	3	3	2	1	3	1	6	1	8	8	1	1	2	5	5	6	7	9	6	5	5	6
2	1	20	1	13	4	2	3	6	2	30	5	4	4	3	3	3	2	4	2	8	7	8	8	5	2	4	7	7	7	7	7	6	7	6	7
4	0	20	1	11	12	2	5	11	2	33	5	1	1	3	4	5	4	5	5	9	8	9	9	7	9	9	8	8	7	6	4	9	9	9	8
2	0	20	1	7	11	2	17	8	1	30	5	4	3	2	3	5	3	2	3	5	5	6	6	6	7	5	7	5	6	6	7	6	6	6	5
5	0	20	1	9	10	8	6	7	6	19	5	1	2	1	2	1	3	3	1	6	7	7	7	3	1	7	2	6	6	6	7	5	5	7	7
2	0	20	1	20	13	3	8	6	1	43	5	5	4	5	5	5	5	5	4	9	9	8	5	7	8	8	1	4	5	5	5	5	3	6	3
1	1	20	1	13	0	3	0	2	2	21	5	2	1	2	2	3	1	4	1	1	1	7	5	9	4	5	9	7	7	7	8	5	9	5	7
1	1	20	1	8	14	2	4	8	2	37	5	4	4	3	4	3	5	5	4	8	8	5	4	6	3	5	4	6	6	6	7	5	6	5	7
1	1	20	1	14	6	8	0	2	2	24	5	1	4	3	3	2	1	4	1	6	3	9	7	8	1	2	3	8	9	9	9	7	8	7	7
2	0	20	1	12	12	3	7	7	1	45	5	5	5	5	5	5	5	5	5	5	1	9	1	8	8	9	1	9	6	7	5	7	3	5	5
1	1	20	1	10	6	3	4	7	2	38	5	4	4	4	4	4	3	5	5	8	6	9	9	8	8	6	7	3	2	4	8	9	5	9	5
1	1	21	1	10	5	3	2	1	2	15	1	1	2	3	2	2	1	2	1	1	8	5	1	5	1	4	1	7	9	8	7	2	5	5	9
1	1	21	1	11	8	5	3	6	2	17	1	3	1	1	2	2	1	5	1	9	5	7	9	5	1	3	2	9	8	8	6	7	4	5	9
1	1	21	1	15	15	4	0	7	6	11	1	1	1	1	1	1	1	3	1	6	6	8	8	6	4	7	3	6	6	6	7	6	6	4	8
2	1	21	1	15	6	0	1	6	2	15	1	1	3	1	2	2	1	3	1	8	5	8	8	3	4	6	8	9	9	9	8	9	8	8	9
1	1	21	1	12	4	1	0	6	2	14	1	2	1	1	2	2	1	3	1	7	4	5	7	3	3	2	3	7	6	6	5	5	7	4	7
1	1	21	1	17	5	2	2	8	2	12	1	1	2	1	1	1	1	3	1	9	5	4	5	8	6	5	3	9	9	8	5	5	7	4	5
1	1	21	1	21	10	1	5	2	6	16	1	2	2	1	2	1	2	4	1	7	5	7	6	5	3	7	6	5	7	6	5	5	4	5	7
2	0	21	1	13	17	2	12	8	1	20	1	5	2	1	2	1	2	5	1	9	9	9	9	9	4	9	1	1	1	2	3	2	9	2	1
1	1	21	1	10	7	2	5	9	2	20	2	3	4	3	2	1	1	3	1	4	3	9	8	9	8	9	7	5	8	6	5	5	6	9	9
1	0	21	1	7	4	7	3	3	5	12	2	1	1	1	1	1	1	3	1	5	4	5	8	7	3	6	2	7	8	7	7	4	6	1	7
1	1	21	1	13	6	3	4	3	2	16	2	1	2	2	2	2	1	3	1	5	5	6	6	5	4	5	4	6	9	7	7	9	9	8	8
1	0	21	1	10	9	1	1	6	2	15	2	1	2	2	2	1	1	3	1	9	8	9	7	3	4	6	3	3	7	6	7	6	8	5	5
1	1	21	1	18	13	2	3	6	1	18	2	2	3	2	2	1	1	4	1	7	7	8	9	7	3	5	2	8	8	8	8	3	5	5	7
1	0	21	1	16	10	4	1	5	2	18	2	2	3	2	2	1	1	4	1	6	5	5	9	4	4	6	6	8	9	7	5	8	8	6	6
2	1	21	1	12	6	1	1	2	2	11	2	1	1	1	1	1	1	2	1	7	5	6	4	7	4	5	6	6	5	6	7	6	5	6	5
1	1	21	1	9	10	5	2	7	2	18	2	2	3	2	2	2	1	3	1	9	7	8	7	8	5	4	2	1	6	4	4	5	3	3	4
2	1	21	1	19	8	3	3	6	2	19	2	2	3	2	2	1	1	5	1	7	5	5	9	4	5	3	5	7	9	8	9	6	5	5	7
5	0	21	1	10	10	6	6	11	2	16	2	1	3	1	2	1	1	4	1	6	5	6	5	4	3	4	2	6	6	6	5	5	5	5	6
1	1	21	1	14	7	1	4	8	6	18	2	2	2	1	2	1	1	4	3	9	6	4	7	5	1	2	3	6	9	7	5	7	6	5	9
2	1	21	1	17	10	6	6	1	1	17	2	1	3	2	2	3	1	2	1	4	5	7	7	4	3	4	3	7	5	7	8	4	6	4	9
1	0	21	1	13	15	2	3	7	5	19	2	2	2	3	2	3	2	2	1	5	3	3	4	9	9	9	2	2	9	6	8	2	5	1	8
1	1	21	1	19	16	3	3	6	2	20	2	3	2	1	2	3	1	5	1	5	7	7	9	6	4	5	8	8	9	9	9	5	8	4	6
1	1	21	1	17	10	0	4	2	1	27	2	2	3	4	3	3	3	5	2	8	8	7	9	8	1	2	8	5	8	6	4	3	1	2	7
1	1	21	1	17	10	5	2	7	6	21	2	1	2	2	3	3	1	3	4	8	5	6	7	8	8	8	6	8	9	7	9	9	9	9	8
1	1	21	1	8	9	13	12	7	-2	26	3	5	5	4	2	3	1	2	2	1	9	6	6	6	2	6	3	5	5	7	6	6	4	7	6
1	1	21	1	14	2	2	2	7	1	27	3	5	5	1	3	1	3	4	2	3	7	7	9	7	5	1	1	3	8	9	9	5	5	8	5
1	1	21	1	11	2	7	7	7	2	20	3	2	3	1	2	2	3	2	2	5	8	7	9	7	4	4	4	7	8	8	7	6	1	8	9
2	1	21	1	16	4	14	1	7	1	15	3	1	2	1	2	1	1	3	1	3	3	6	9	1	2	6	3	9	9	9	8	4	6	4	7
1	1	21	1	15	6	4	4	7	1	11	3	1	1	1	1	1	1	1	1	6	6	7	7	8	2	9	7	9	9	8	9	9	9	9	9
1	1	21	1	6	9	5	9	7	2	18	3	3	3	2	2	1	1	2	1	6	5	5	6	6	5	5	4	2	6	5	7	6	6	9	6
1	0	21	1	12	3	12	2	7	1	15	3	3	2	2	1	1	1	1	1	9	9	9	9	5	1	1	1	9	9	9	9	1	1	1	8
5	0	21	1	19	15	20	4	2	6	17	3	2	1	1	2	1	1	4	2	7	5	6	6	4	2	3	3	7	8	7	7	5	5	4	6
1	0	21	1	13	8	3	4	8	2	21	3	2	5	1	2	1	4	2	1	9	7	8	9	5	6	9	2	7	8	7	7	8	8	7	7
1	0	21	1	13	9	1	1	4	2	23	3	2	3	2	3	2	2	4	2	7	6	8	7	6	5	5	3	4	5	5	7	6	5	6	6
2	0	21	1	10	3	1	3	2	1	23	3	2	3	3	3	2	2	4	1	7	7	8	5	4	3	6	2	8	6	7	6	7	7	7	5
1	1	21	1	16	8	3	3	7	2	18	3	2	3	1	2	2	1	3	1	6	5	7	7	9	6	5	6	4	6	5	6	4	5	3	6
1	1	21	1	16	5	3	0	6	2	28	3	3	3	3	3	4	3	4	2	8	5	9	5	8	5	1	3	7	8	8	8	6	7	5	5
2	0	21	1	10	5	15	6	11	2	24	3	1	4	2	3	3	3	3	2	4	4	6	7	7	4	3	7	7	7	6	5	4	6	3	6
1	1	21	1	15	16	2	5	12	2	25	3	2	2	3	3	4	2	3	3	1	3	4	7	2	1	2	5	6	8	7	7	4	3	5	5
1	0	21	1	10	8	8	15	2	1	36	3	3	4	4	4	5	4	4	5	9	8	9	9	8	6	8	4	8	9	7	4	9	9	8	6
1	0	21	1	19	10	2	5	7	1	30	3	4	5	1	3	5	3	5	1	4	5	6	4	4	2	5	3	4	5	5	5	4	7	3	4
2	1	21	1	10	4	0	1	2	2	19	3	2	4	1	2	1	1	4	1	5	5	5	7	7	6	7	7	7	6	6	6	5	6	5	5
1	0	21	1	9	6	9	4	2	2	19	3	1	1	2	2	1	3	5	1	9	8	8	5	5	1	1	1	5	6	5	5	1	6	5	5
1	0	21	1	14	2	14	2	7	3	43	3	5	5	5	5	5	5	5	5	9	9	9	9	9	9	9	9	9	9	9	9	9	9	9	9
1	1	21	1	15	3	3	2	7	2	19	3	1	3	1	2	1	1	4	2	7	7	5	5	5	5	5	1	5	7	7	7	5	7	7	7
1	0	21	1	8	12	6	2	6	6	15	4	1	1	1	2	2	1	2	1	9	5	3	9	6	1	9	3	8	5	7	8	8	7	8	8
1	0	21	1	18	9	2	3	7	2	20	4	3	2	2	2	1	1	4	1	7	5	4	5	8	3	5	1	9	8	7	5	5	8	7	5
2	0	21	1	11	6	5	7	2	2	24	4	3	3	2	3	3	1	3	2	5	3	6	8	3	2	3	1	5	6	6	8	8	8	9	7
2	0	21	1	12	1	17	3	8	5	28	4	3	2	4	3	4	3	2	3	9	7	6	9	8	8	7	7	6	9	8	9	6	9	9	7
2	0	21	1	12	8	10	3	7	2	29	4	3	2	3	3	4	4	3	3	6	4	8	6	6	4	6	2	5	7	6	6	4	7	6	6
1	1	21	1	12	7	9	6	7	6	22	4	1	2	2	2	4	1	5	1	7	7	6	5	8	7	4	1	3	1	3	3	5	5	4	5
1	0	21	1	19	12	2	2	6	2	20	4	1	2	2	2	2	1	5	1	9	1	8	7	6	5	3	3	9	9	9	9	5	2	5	1
2	1	21	1	10	16	14	4	6	2	18	4	1	3	1	2	2	1	3	1	9	5	8	6	6	3	3	4	5	6	6	7	5	4	5	6
1	1	21	1	10	10	3	4	8	1	26	4	4	2	4	3	2	1	4	2	5	6	7	6	7	8	6	1	2	2	2	2	5	3	5	5
2	1	21	1	8	7	4	5	6	1	25	4	1	3	3	3	4	1	5	1	6	4	4	7	5	1	7	1	7	9	8	9	5	3	7	8
5	0	21	1	8	4	5	1	4	1	33	4	4	4	4	4	3	3	4	3	6	5	7	7	7	5	7	7	7	6	7	7	3	3	3	6
1	0	21	1	9	12	3	4	6	2	27	4	1	2	4	3	4	3	4	2	9	9	7	6	8	3	8	2	8	4	7	8	2	2	2	7
1	1	21	1	15	1	10	2	10	2	22	5	4	3	1	3	1	1	3	1	9	9	5	9	5	7	7	1	9	9	9	9	9	9	9	9
1	1	21	1	10	12	2	4	7	1	13	5	1	1	1	1	1	1	1	1	7	6	8	7	4	3	3	2	8	8	6	8	2	7	2	6
2	0	21	1	11	14	4	6	6	5	35	5	2	4	3	4	4	3	5	5	2	2	6	9	9	1	3	1	6	8	8	9	7	9	9	3
1	1	21	1	12	8	7	0	7	1	26	5	3	2	3	3	3	2	3	2	5	3	7	5	6	4	9	4	3	5	6	6	3	4	3	6
1	1	21	1	16	4	0	0	7	2	26	5	3	5	2	3	3	1	3	1	9	7	9	9	4	1	5	7	1	7	4	3	8	9	9	7
1	0	21	1	16	14	3	3	11	2	33	5	3	5	3	4	3	1	5	4	9	8	5	7	8	8	9	8	5	5	6	8	8	3	8	6
1	0	21	1	16	10	4	8	6	6	24	5	2	2	1	3	3	2	3	3	6	6	7	7	5	1	3	5	5	7	7	8	5	9	9	3
1	1	21	1	10	0	0	9	2	1	35	5	5	5	4	4	3	2	5	2	6	8	9	9	5	6	6	6	3	8	6	7	5	4	6	5
1	1	21	1	13	14	10	8	7	1	45	5	5	5	5	5	5	5	5	5	5	5	5	4	4	5	5	6	6	6	4	6	4	6	4	6
2	0	21	1	11	6	3	1	4	1	41	5	4	3	5	5	5	4	5	5	8	6	5	8	4	3	4	6	2	4	3	4	4	5	5	4
1	0	21	1	24	15	0	6	8	2	20	5	2	1	1	2	5	1	1	2	4	2	9	9	7	7	9	9	2	2	2	2	1	4	1	1
1	1	21	1	15	16	3	7	6	1	43	5	5	5	4	5	5	5	5	4	9	7	9	9	9	8	7	6	3	7	6	8	6	6	5	8
1	1	21	1	10	20	1	5	2	2	28	5	2	4	3	3	4	1	5	1	9	9	8	9	9	5	9	9	1	2	1	1	5	5	5	1
1	0	22	1	10	10	6	3	7	1	11	1	1	1	1	1	3	1	1	1	7	8	8	5	9	6	9	5	7	9	8	7	6	7	7	6
5	0	22	1	11	8	11	4	8	1	11	1	1	2	1	1	1	1	2	1	9	9	9	8	5	5	8	5	9	8	8	8	7	9	9	9
5	1	22	1	12	2	0	0	5	2	11	1	1	1	1	1	1	1	3	1	8	8	9	9	9	1	5	7	8	8	8	8	8	5	7	9
1	1	22	1	10	12	4	2	6	2	11	1	1	1	1	1	1	1	3	1	7	7	9	9	5	3	6	4	8	8	8	8	6	8	6	6
2	1	22	1	11	10	2	4	8	2	10	1	1	1	1	1	1	1	2	1	2	3	4	6	2	3	4	1	3	5	5	6	1	3	1	2
1	1	22	1	12	12	1	0	2	6	12	1	1	1	1	1	1	1	4	1	8	4	6	9	5	2	4	4	8	7	7	6	1	2	1	6
1	1	22	1	16	15	1	2	7	1	23	1	5	3	1	2	1	3	4	3	2	7	7	8	5	8	3	2	4	8	7	9	6	1	6	5
1	1	22	1	15	6	1	2	7	1	23	1	3	3	1	3	1	3	5	2	9	4	6	7	3	5	5	3	9	7	6	8	7	4	4	8
5	1	22	1	19	0	3	4	8	6	15	2	1	1	4	2	3	4	4	2	8	7	5	9	9	1	4	6	6	9	6	4	4	9	5	7
1	0	22	1	13	10	2	3	4	2	15	2	2	2	2	2	1	1	1	2	5	6	8	6	7	1	8	2	9	8	9	9	7	7	8	8
5	0	22	1	12	5	3	2	8	1	21	2	1	3	3	2	1	4	4	1	6	8	4	7	5	3	6	6	8	8	8	7	4	9	5	9
1	1	22	1	16	6	0	1	7	2	12	2	1	1	1	1	1	1	3	1	8	9	8	9	1	1	1	7	8	9	4	5	2	1	2	5
1	1	22	1	5	2	2	1	7	6	14	2	1	1	1	2	1	1	4	1	9	9	9	8	9	6	6	9	7	6	7	9	5	8	5	6
1	1	22	1	17	6	1	2	4	2	15	2	1	2	1	2	1	1	4	1	9	8	7	7	5	1	5	4	7	6	6	5	5	1	5	8
1	1	22	1	12	6	2	3	8	1	16	2	1	2	2	2	1	1	4	1	8	9	7	7	6	5	5	9	5	9	8	9	2	6	6	7
1	1	22	1	12	0	5	1	5	6	26	2	3	3	3	3	2	4	5	1	9	8	9	6	7	1	8	5	6	9	8	8	5	8	5	8
1	1	22	1	21	5	1	3	7	1	21	3	4	2	2	2	2	2	4	1	6	5	7	5	4	9	5	4	5	8	5	6	8	4	8	6
1	1	22	1	17	20	3	2	7	1	20	3	1	3	2	3	3	1	3	2	4	6	9	7	6	4	2	4	6	9	7	8	7	3	5	5
1	1	22	1	18	14	3	2	7	2	12	3	1	2	1	1	1	1	1	1	7	7	7	7	7	3	3	6	9	8	7	7	4	4	3	5
2	0	22	1	15	10	8	6	8	2	18	3	2	2	1	2	3	3	1	1	8	6	8	8	9	5	6	1	1	8	6	9	6	4	5	5
1	1	22	1	16	8	13	1	7	2	18	3	1	2	2	2	3	1	3	1	8	7	5	8	7	5	5	1	8	9	8	8	5	5	6	6
1	1	22	1	20	8	4	2	7	6	24	3	2	2	3	4	2	3	4	1	6	7	5	6	3	3	4	1	6	7	7	7	4	6	4	6
4	1	22	1	10	2	0	0	6	2	19	3	2	2	2	2	3	1	3	1	8	7	5	7	4	3	4	5	7	9	8	8	5	7	9	7
1	0	22	1	18	14	2	0	6	2	20	3	2	2	3	2	5	1	1	1	5	5	7	5	8	4	5	3	7	9	7	6	5	6	4	6
1	0	22	1	17	10	2	2	8	1	20	3	3	3	2	2	1	3	2	1	9	7	7	7	7	6	6	5	7	9	8	9	8	5	7	8
1	0	22	1	9	0	8	5	2	1	17	3	2	3	1	2	3	1	1	1	9	8	9	3	8	5	9	5	3	3	4	7	6	8	6	8
2	1	22	1	10	10	13	3	6	2	27	3	2	2	4	3	2	4	5	2	8	7	8	7	4	3	3	3	6	7	6	6	5	3	5	5
1	0	22	1	12	4	6	2	1	1	29	3	4	5	3	3	3	1	4	3	9	6	7	1	5	7	6	3	1	8	6	8	8	8	3	8
1	0	22	1	7	3	3	9	6	2	29	3	4	2	4	3	3	2	5	3	7	7	6	6	6	2	5	1	8	7	8	8	5	6	4	5
2	1	22	1	10	6	3	2	6	2	32	3	4	5	5	4	4	1	5	1	9	6	7	9	9	5	5	4	6	7	6	5	5	8	5	5
2	0	22	1	8	6	1	2	6	1	19	3	2	3	2	2	1	1	4	1	4	7	8	6	7	3	8	2	5	7	6	6	3	2	3	7
1	1	22	1	15	8	5	3	7	6	27	3	3	3	2	3	4	4	4	1	7	5	7	7	5	3	5	6	3	4	5	8	4	3	4	5
2	1	22	1	12	6	2	0	6	1	32	3	3	4	4	4	3	3	5	3	9	9	5	9	7	5	5	6	6	7	5	3	5	2	2	5
1	1	22	1	10	5	1	3	7	1	21	3	1	2	1	3	3	2	3	2	8	5	7	6	5	6	3	3	9	7	7	6	5	8	6	7
1	1	22	1	13	4	6	2	7	1	22	3	3	2	3	2	1	2	3	3	6	5	8	9	4	2	1	1	5	5	5	5	3	6	5	8
3	1	22	1	10	3	1	1	7	6	18	3	1	3	1	2	1	2	3	1	5	7	7	7	8	5	4	7	6	7	5	7	5	5	5	5
1	0	22	1	10	9	10	0	2	5	22	4	2	2	5	2	2	1	2	3	4	6	7	8	5	1	5	4	3	5	6	7	5	8	4	5
1	1	22	1	16	17	0	0	11	2	19	4	1	2	2	2	2	2	1	3	2	8	7	7	7	1	7	2	5	6	8	6	6	7	6	5
1	0	22	1	16	12	3	5	6	6	15	4	1	1	1	2	1	1	3	1	7	5	9	9	9	3	5	1	9	9	9	9	8	5	5	9
5	0	22	1	13	16	8	8	6	1	24	4	1	3	2	3	2	3	5	1	6	5	8	2	5	2	2	2	8	8	8	7	8	9	5	8
1	0	22	1	9	10	1	6	8	2	16	4	1	1	1	2	2	2	2	1	4	8	7	9	6	5	4	3	5	7	7	9	7	9	8	5
1	1	22	1	10	10	1	10	7	2	23	4	3	2	2	1	4	1	5	1	9	5	7	7	6	6	6	3	5	8	8	8	5	7	7	7
1	1	22	1	11	8	6	6	8	2	18	4	1	2	1	2	1	1	3	3	1	1	6	6	1	1	1	1	9	6	7	6	9	9	9	9
1	0	22	1	10	12	1	8	1	1	24	4	3	2	1	3	2	4	3	2	7	6	6	8	8	4	5	7	5	9	7	6	5	5	5	6
1	0	22	1	13	5	5	2	6	2	24	4	3	3	2	3	2	2	3	2	7	5	5	7	5	8	6	6	5	4	6	8	5	6	7	5
2	0	22	1	10	12	3	3	7	2	17	4	2	1	1	2	2	1	3	1	9	9	3	7	6	6	5	1	5	6	6	7	6	6	5	6
1	0	22	1	15	15	7	3	8	1	23	4	3	3	2	3	3	2	2	1	6	6	5	6	5	6	4	2	7	8	8	8	6	7	5	7
1	0	22	1	12	15	5	0	2	2	24	4	3	2	3	3	1	1	4	3	9	7	8	9	5	5	4	8	9	9	8	7	7	2	1	7
1	0	22	1	12	8	4	6	6	6	35	4	4	5	4	4	4	2	5	3	6	4	7	7	7	7	6	5	6	4	5	5	5	5	5	7
1	1	22	1	14	10	0	3	6	2	23	4	2	3	1	3	3	1	4	2	6	6	8	9	7	4	5	3	7	7	7	6	5	3	5	5
5	0	22	1	12	6	11	3	7	2	26	4	2	3	2	3	5	3	3	1	6	5	6	3	6	5	5	3	4	6	5	5	5	3	3	5
2	0	22	1	11	13	4	3	2	5	35	4	2	3	5	4	5	3	4	5	9	7	9	9	7	8	9	6	7	5	6	6	2	4	6	8
1	0	22	1	18	18	0	0	2	5	20	4	1	5	1	2	1	1	4	1	7	8	7	7	5	2	5	4	6	9	8	8	5	5	5	7
2	1	22	1	14	15	8	8	7	1	36	4	5	5	4	4	3	1	5	5	3	2	9	6	9	6	6	1	6	4	5	4	5	3	6	5
1	1	22	1	18	14	3	1	7	2	21	4	1	2	1	2	5	1	4	2	6	6	7	8	7	4	7	4	7	9	8	8	4	7	7	7
1	1	22	1	10	4	2	18	2	2	30	5	4	3	4	3	4	1	2	4	9	7	8	8	6	4	8	3	7	9	7	5	7	9	8	8
5	0	22	1	12	5	11	5	7	2	38	5	5	5	4	4	4	4	4	3	9	9	7	9	7	7	9	3	6	7	6	5	4	9	9	8
1	0	22	1	17	3	0	3	2	2	19	5	2	3	2	2	2	1	1	1	9	9	9	9	4	9	9	4	9	8	8	7	4	9	4	6
1	1	22	1	18	10	2	6	7	1	34	5	4	3	4	2	5	3	5	3	8	8	5	7	9	7	9	1	6	6	7	7	3	3	3	8
1	0	22	1	10	6	0	7	1	2	23	5	2	3	2	3	3	1	3	1	3	3	7	7	6	4	5	4	8	9	8	8	5	9	9	9
2	0	22	1	15	20	6	6	11	1	34	5	5	5	3	4	5	1	5	1	9	9	9	9	7	4	6	5	7	7	7	6	4	4	6	5
1	1	22	1	16	20	5	20	7	1	38	5	5	5	5	4	5	3	5	1	1	1	9	9	5	5	9	5	9	9	9	9	1	1	1	1
1	0	22	1	10	13	6	3	7	1	25	5	1	2	2	3	3	2	2	5	6	6	9	1	8	2	3	2	8	9	8	8	7	8	8	9
5	1	22	1	18	6	10	2	7	2	21	5	1	1	1	1	1	1	1	1	7	7	7	9	5	5	5	1	7	7	7	7	7	7	7	5
1	0	23	1	10	20	10	10	3	2	17	1	2	2	2	2	3	1	2	2	8	5	5	9	8	6	8	1	9	8	8	7	5	9	5	8
1	0	23	1	14	4	3	1	6	1	10	1	1	1	1	1	1	1	2	1	8	7	9	8	7	5	7	4	6	7	6	6	8	6	8	8
1	1	23	1	20	8	5	1	7	2	16	1	1	1	2	2	2	3	3	1	8	6	6	9	2	3	6	4	2	5	5	7	2	7	6	5
1	1	23	1	13	12	0	2	6	2	14	1	2	2	1	2	1	1	3	1	8	6	7	7	2	1	3	3	8	9	9	9	7	8	6	7
1	0	23	1	18	10	9	2	7	1	15	1	3	2	1	2	1	1	3	1	8	8	8	9	8	4	7	3	7	9	8	8	6	6	4	7
3	0	23	1	21	10	11	2	2	6	10	1	1	1	1	1	1	1	2	1	9	2	8	6	6	7	5	1	5	7	6	5	5	4	2	6
1	0	23	1	11	3	2	1	2	2	14	1	1	1	1	2	3	1	3	1	9	7	7	9	9	1	9	1	5	9	7	7	9	9	1	1
1	0	23	1	17	0	5	0	7	2	15	2	1	2	2	2	2	1	2	1	9	8	8	9	1	1	7	2	9	6	8	9	6	7	6	8
1	0	23	1	12	1	3	2	6	2	12	2	1	1	1	1	1	1	3	1	2	4	3	6	6	3	8	2	9	9	9	9	9	6	8	9
1	0	23	1	13	0	5	2	6	2	12	2	1	1	1	1	1	1	3	1	5	4	7	7	6	5	7	3	6	8	7	7	5	4	4	7
1	0	23	1	12	14	7	0	2	1	14	2	2	3	1	2	1	1	1	1	4	7	8	8	2	5	7	1	5	5	6	7	3	7	8	5
1	1	23	1	16	8	0	0	6	6	17	2	2	2	2	2	1	1	4	1	7	5	5	7	5	5	5	1	7	9	8	9	5	8	5	7
1	0	23	1	19	3	1	1	11	6	10	2	1	1	1	1	1	1	1	1	9	8	7	9	1	5	9	1	3	7	4	2	3	9	9	8
5	1	23	1	13	5	3	1	7	2	20	2	3	2	1	1	3	3	4	1	6	7	5	5	6	3	2	2	6	6	8	8	5	5	4	6
1	0	23	1	10	10	2	3	1	2	16	2	1	2	1	2	1	2	4	1	7	6	4	5	6	3	3	6	6	5	5	5	4	3	4	5
1	1	23	1	18	7	12	3	7	6	14	2	2	1	1	2	1	1	3	1	7	7	9	9	4	1	2	3	9	9	8	5	6	5	8	5
1	1	23	1	14	4	4	0	6	1	16	2	1	3	2	2	2	1	2	1	7	5	4	4	5	2	5	5	5	5	4	3	5	6	5	5
1	0	23	1	10	12	2	5	2	2	14	2	1	1	2	2	2	1	2	1	8	8	8	5	5	5	5	1	5	8	6	6	6	7	5	8
1	1	23	1	18	10	0	10	2	2	17	2	2	3	1	2	3	1	2	1	6	5	6	4	5	4	5	1	6	7	6	5	4	6	5	6
1	0	23	1	17	6	9	1	11	1	12	2	1	1	2	1	2	1	1	1	8	5	6	4	7	1	1	2	8	7	8	8	5	2	1	9
1	1	23	1	20	12	3	1	8	6	15	2	2	1	2	2	1	1	3	1	7	6	7	5	2	1	3	1	6	8	6	5	4	7	5	5
1	1	23	1	15	5	1	3	2	2	18	2	2	3	2	2	1	1	4	1	5	5	6	7	7	5	4	3	8	8	8	7	5	7	8	7
1	0	23	1	17	9	6	2	8	1	15	2	1	2	1	2	2	1	3	1	9	7	3	9	5	1	1	1	9	7	8	8	7	9	7	9
2	0	23	1	19	8	10	2	6	2	14	2	1	3	2	2	1	1	1	1	9	9	9	8	9	8	9	3	6	2	4	3	9	8	8	4
2	1	23	1	17	10	11	6	6	6	26	2	2	1	2	3	5	2	5	4	5	7	8	5	8	6	3	3	8	9	8	6	4	9	5	9
1	1	23	1	18	18	9	3	9	2	20	2	1	2	1	2	3	4	4	2	9	7	7	4	5	9	4	6	8	7	8	8	6	7	4	7
1	1	23	1	4	10	4	12	7	1	18	3	1	1	3	2	3	1	3	1	7	5	7	6	5	1	6	1	9	9	9	8	5	5	4	7
2	1	23	1	15	7	4	4	7	1	19	3	3	1	2	2	3	1	3	1	9	7	9	9	6	1	7	4	7	8	7	7	1	4	2	8
1	0	23	1	8	7	1	3	7	2	12	3	1	1	1	1	2	1	1	1	8	4	5	6	5	4	2	1	8	9	8	7	7	9	6	7
1	1	23	1	18	10	2	4	6	2	25	3	2	3	3	3	3	2	3	3	8	8	8	9	8	6	2	8	5	8	6	6	5	3	4	7
2	1	23	1	16	9	8	4	7	1	20	3	3	3	2	2	2	2	2	1	8	9	7	7	9	2	7	1	9	9	9	9	6	8	9	9
1	0	23	1	14	8	6	3	2	2	21	3	2	3	2	2	2	2	3	2	6	6	9	5	9	6	6	5	5	4	5	5	5	5	5	6
1	1	23	1	12	5	0	0	2	2	18	3	1	1	2	2	2	3	3	1	9	9	9	6	5	1	9	4	9	9	9	9	6	7	9	9
1	1	23	1	12	5	2	5	2	2	16	3	2	1	2	2	1	1	3	1	3	4	4	5	5	1	1	3	6	9	7	6	6	6	7	7
1	1	23	1	13	5	2	5	2	2	12	3	1	1	1	1	1	1	2	1	3	2	6	7	6	2	2	1	2	7	4	4	4	3	5	7
2	1	23	1	13	0	6	0	7	1	17	3	2	1	3	2	1	1	3	1	8	6	6	5	9	4	5	2	3	5	4	4	8	6	7	5
1	1	23	1	13	10	1	4	6	2	20	3	3	2	2	2	1	1	5	1	7	6	9	8	4	2	2	1	5	5	5	6	3	7	1	5
1	1	23	1	12	8	1	2	6	2	17	3	2	2	2	2	2	1	2	1	5	4	6	7	3	2	3	1	7	9	8	7	7	6	5	7
2	1	23	1	6	8	1	6	7	2	19	3	2	2	2	2	2	1	4	1	8	8	7	7	7	7	6	4	6	7	7	7	7	6	6	6
1	1	23	1	13	6	3	2	8	1	24	3	4	2	3	3	1	3	3	2	6	3	6	9	2	1	3	1	6	5	6	7	6	8	6	7
1	1	23	1	13	14	0	3	6	1	21	3	1	5	1	2	1	2	5	1	7	7	6	2	7	5	4	4	8	4	6	5	1	1	1	3
1	0	23	1	16	6	5	3	11	1	24	3	2	2	2	3	1	4	4	3	8	6	8	7	7	2	6	6	7	7	7	7	5	7	5	3
2	0	23	1	13	10	11	6	7	1	25	3	2	3	2	3	5	2	3	2	9	8	8	3	8	5	3	2	5	4	5	7	5	6	4	6
1	0	23	1	18	13	2	3	6	6	18	3	1	1	1	2	2	3	4	1	8	7	8	9	9	6	7	3	6	4	6	8	3	1	1	1
2	0	23	1	19	4	4	4	1	1	27	3	3	2	4	3	3	3	3	3	3	3	2	2	1	3	4	1	4	3	3	1	1	3	2	2
2	1	23	1	20	8	2	2	6	1	21	3	2	3	2	2	3	1	4	1	9	5	6	8	3	4	9	3	7	8	8	8	1	3	2	7
1	0	23	1	18	15	6	0	7	2	17	3	1	2	1	2	1	3	3	1	9	9	9	7	5	4	5	1	5	5	5	5	5	7	9	9
1	1	23	1	16	12	2	2	4	1	30	3	3	4	3	3	3	3	4	4	9	9	9	7	5	4	8	7	5	9	6	5	5	9	9	7
1	1	23	1	8	5	5	4	6	1	20	3	2	3	2	2	1	2	4	1	8	8	7	7	6	5	7	3	5	7	6	6	7	6	4	7
1	0	23	1	17	8	3	3	6	2	25	3	2	3	3	3	3	1	4	3	9	6	9	9	7	1	5	1	7	7	8	9	3	3	3	8
1	1	23	1	10	5	2	3	12	2	19	3	2	2	3	2	2	1	3	1	9	9	9	6	7	1	5	5	6	8	6	5	5	7	1	4
2	0	23	1	6	3	5	4	7	1	26	3	3	4	2	3	1	2	5	3	9	9	9	1	5	4	5	5	7	7	6	3	7	7	6	5
1	1	23	1	15	7	2	7	10	0	23	4	4	2	2	2	1	3	3	2	8	7	8	6	5	1	5	4	4	6	6	6	4	7	5	8
2	1	23	1	20	6	8	5	6	2	23	4	3	2	2	3	1	4	3	1	8	6	8	9	6	5	5	2	8	8	8	8	5	5	5	9
1	0	23	1	15	15	12	6	2	1	18	4	2	2	3	2	1	1	2	1	6	4	5	5	1	5	5	1	6	8	7	6	7	5	6	8
1	1	23	1	14	13	7	4	7	2	19	4	1	2	1	2	1	3	4	1	3	7	7	7	8	8	8	4	3	6	3	3	4	7	7	3
1	0	23	1	15	6	3	5	8	1	23	4	3	4	2	3	2	2	2	1	7	6	9	6	7	7	5	6	5	8	6	5	5	8	8	7
5	0	23	1	20	4	12	3	7	2	21	4	3	3	2	2	2	1	3	1	7	5	6	7	7	5	6	5	6	7	7	8	3	5	3	5
1	1	23	1	10	6	3	6	7	1	25	4	3	3	3	3	2	1	5	1	9	8	2	6	6	1	7	4	7	4	7	9	5	8	2	6
1	0	23	1	5	7	5	0	2	1	26	4	3	4	2	3	4	1	2	3	7	5	8	5	1	1	1	1	4	2	4	5	4	2	1	6
1	0	23	1	18	10	13	8	7	1	26	4	3	4	3	3	2	2	2	3	7	4	7	6	7	2	3	1	6	8	7	6	7	7	5	8
1	0	23	1	17	12	10	9	7	1	27	4	3	3	1	3	3	3	5	2	3	5	6	8	1	5	1	1	4	2	4	7	1	3	4	6
1	1	23	1	15	12	4	6	7	6	20	4	4	2	1	2	2	1	2	2	6	5	7	7	8	8	8	3	7	7	4	8	8	8	8	8
2	0	23	1	17	7	2	3	6	1	25	4	3	3	2	3	3	2	4	1	9	9	8	7	7	5	6	3	5	5	5	4	5	9	6	5
2	1	23	1	10	16	1	2	1	2	34	4	3	5	4	4	4	2	5	3	7	3	7	9	9	4	3	6	5	6	6	8	5	6	5	6
1	1	23	1	15	15	1	3	2	2	28	4	3	3	4	3	3	1	5	2	6	7	7	7	7	1	2	5	7	8	7	7	5	6	5	7
1	0	23	1	13	6	3	3	6	2	33	4	4	4	1	4	4	2	5	5	9	1	4	1	6	3	8	7	2	2	2	1	7	6	2	2
1	1	23	1	15	8	3	6	7	1	22	4	2	2	2	3	2	3	1	3	6	6	8	7	5	7	7	2	7	7	7	9	6	8	5	7
2	1	23	1	16	10	7	2	2	1	23	5	3	2	2	3	1	2	4	1	8	6	7	7	8	2	7	4	7	7	6	5	5	6	5	7
1	1	23	1	15	8	5	5	7	1	28	5	4	4	3	3	3	1	3	2	8	8	9	8	8	2	7	4	8	9	8	6	5	6	6	6
1	1	23	1	17	4	2	5	6	1	26	5	1	4	2	3	3	1	5	2	7	2	6	7	6	1	5	2	7	8	8	8	5	9	1	9
2	0	23	1	16	6	5	9	9	2	21	5	3	2	2	2	2	1	3	1	3	7	7	5	7	1	5	3	8	8	8	8	8	6	6	8
1	1	23	1	10	10	2	3	8	1	29	5	3	4	2	3	2	3	5	2	9	7	7	9	9	5	9	2	5	7	5	4	5	2	1	6
1	1	23	1	11	5	5	2	6	2	28	5	4	1	2	3	2	3	5	3	8	7	8	9	7	1	5	6	7	7	6	5	6	7	9	6
1	1	23	1	14	16	3	7	9	1	36	5	4	4	5	4	4	4	4	2	7	7	7	6	7	7	6	6	4	6	4	2	2	6	3	5
1	1	23	1	15	5	0	0	6	6	28	5	4	4	4	3	2	1	4	1	5	3	2	6	6	4	5	4	9	9	8	5	7	9	7	6
1	0	23	1	18	8	16	3	7	6	20	5	3	1	1	2	1	1	5	1	4	5	6	9	9	1	5	5	5	5	5	4	5	8	8	8
1	0	23	1	15	15	5	2	4	1	36	5	4	3	4	4	5	2	5	4	9	7	6	8	8	8	6	5	3	8	7	9	6	3	4	7
2	1	23	1	13	3	1	5	7	5	30	5	3	5	2	3	3	3	5	1	9	9	9	6	2	3	1	4	3	3	4	5	4	6	4	5
1	0	23	1	18	6	0	6	2	6	45	5	5	5	5	5	5	5	5	5	9	1	9	9	1	9	8	9	1	1	1	1	1	1	1	1
1	1	24	1	16	8	9	1	6	6	10	1	1	1	1	1	1	1	2	1	6	6	5	7	6	4	7	6	5	8	7	7	3	6	2	6
1	0	24	1	1	0	4	0	7	6	16	1	1	1	1	2	3	1	5	1	9	9	8	7	9	2	8	1	3	7	5	5	7	5	6	3
1	0	24	1	15	0	6	5	2	2	17	1	3	2	1	2	3	1	3	1	8	5	8	5	6	8	7	8	7	6	7	8	9	6	9	6
1	0	24	1	13	5	0	0	2	1	11	1	1	1	1	1	1	1	3	1	7	7	7	7	7	6	6	2	7	9	8	8	5	7	5	8
2	0	24	1	18	5	12	5	7	1	30	1	5	4	4	3	5	1	4	3	3	6	6	8	8	6	7	6	6	9	8	8	7	5	3	7
1	1	24	1	15	8	1	2	12	2	11	1	1	1	1	1	1	1	3	1	9	9	9	6	6	4	3	1	5	6	6	6	6	4	6	6
1	0	24	1	17	6	2	1	6	5	10	1	1	1	1	1	1	1	2	1	4	9	3	5	7	8	8	3	4	3	4	6	7	2	8	2
1	1	24	1	14	3	9	8	8	1	25	2	3	4	3	3	2	2	5	1	1	8	7	7	8	2	3	2	6	9	9	6	5	3	5	7
1	0	24	1	18	12	5	6	8	1	15	2	1	1	2	2	2	1	3	1	9	5	7	7	4	3	4	3	5	6	6	6	3	6	5	5
1	1	24	1	15	10	10	10	7	6	13	2	1	1	1	2	3	1	1	1	7	7	7	4	7	4	5	3	5	7	5	7	5	7	5	5
1	0	24	1	20	12	20	3	2	2	27	2	3	3	2	3	5	3	5	1	8	8	8	9	7	2	3	7	7	6	7	7	6	2	2	6
1	0	24	1	15	8	2	4	6	2	18	2	2	3	2	2	1	1	4	1	4	3	9	6	5	5	7	3	7	5	6	6	5	5	5	5
1	1	24	1	20	9	12	1	2	2	20	2	3	2	3	2	3	1	3	1	5	4	6	6	5	6	5	5	5	7	6	7	5	7	5	5
1	1	24	1	12	6	4	2	2	2	18	2	3	3	2	2	1	1	3	1	9	6	4	5	6	1	1	7	9	9	8	7	7	9	6	9
2	0	24	1	13	12	3	6	6	1	17	2	1	3	1	2	1	1	5	1	8	5	8	1	5	2	5	3	8	5	7	9	3	9	9	9
5	1	24	1	10	8	6	2	6	2	12	2	1	1	2	1	1	1	2	1	9	4	8	8	1	1	5	2	7	5	4	1	5	1	1	7
2	1	24	1	7	5	6	0	6	2	16	2	1	1	2	2	2	1	4	1	9	8	7	6	9	6	8	8	3	7	5	6	4	4	4	6
1	0	24	1	14	2	5	1	6	2	21	2	4	3	2	2	2	1	4	1	9	8	2	5	9	1	3	1	6	3	5	7	5	9	5	8
5	0	24	1	13	1	2	1	7	2	17	3	1	3	2	3	2	2	5	1	9	5	7	6	5	3	4	2	5	7	9	9	6	6	4	6
1	1	24	1	12	4	6	0	7	6	22	3	5	3	1	3	1	2	4	1	1	6	8	8	8	1	7	2	6	5	6	5	2	9	5	7
2	0	24	1	20	8	5	2	8	1	17	3	4	1	1	2	1	1	3	1	7	9	9	9	7	5	6	1	7	7	6	5	7	6	6	9
1	0	24	1	12	14	8	4	6	1	11	3	1	1	1	1	1	1	1	1	7	8	7	7	6	3	3	4	5	8	7	8	6	7	9	6
1	0	24	1	12	8	1	2	7	1	12	3	1	1	1	1	1	1	2	1	5	5	5	9	5	1	1	1	9	9	8	9	5	9	5	9
1	1	24	1	12	6	14	6	2	2	15	3	1	2	1	2	1	1	3	1	6	6	9	7	9	4	5	2	9	8	9	9	5	8	7	8
1	0	24	1	15	6	14	1	2	1	20	3	3	2	2	2	1	3	3	1	9	9	5	7	8	1	8	5	5	7	6	7	7	9	5	5
1	1	24	1	13	12	3	6	8	2	23	3	3	5	2	3	1	2	3	1	7	7	7	5	5	3	1	2	9	9	8	6	7	6	5	7
2	1	24	1	13	10	6	3	6	5	18	3	1	3	2	2	1	2	3	1	5	5	8	9	5	3	4	2	6	7	7	7	6	4	5	7
1	1	24	1	17	10	3	3	6	2	14	3	1	1	1	2	1	1	3	1	8	4	9	7	1	1	1	1	8	7	7	7	7	1	1	6
1	0	24	1	10	6	9	5	11	6	19	3	2	3	1	2	1	2	4	1	7	6	6	4	5	5	7	1	7	7	7	7	7	7	7	7
1	1	24	1	12	8	1	9	3	2	19	3	3	3	2	2	1	1	3	1	6	5	6	5	5	4	1	4	5	5	5	5	4	6	4	5
2	0	24	1	16	12	3	4	1	2	15	3	2	1	2	2	1	1	2	1	8	5	9	4	6	5	5	3	8	8	8	7	5	8	5	8
1	1	24	1	10	3	7	3	7	2	28	3	2	5	3	3	4	3	2	3	4	2	5	4	8	7	6	3	7	8	8	9	7	4	3	7
2	1	24	1	20	6	2	1	6	2	17	3	1	3	2	2	1	1	3	1	7	5	4	7	1	1	6	2	8	7	7	6	7	6	6	4
1	1	24	1	14	6	9	4	8	2	20	3	3	2	2	2	2	1	4	1	6	5	6	5	7	5	5	3	4	5	5	6	5	5	5	6
2	1	24	1	18	4	5	5	2	2	27	3	2	3	3	3	3	2	5	3	6	5	6	7	5	5	5	4	6	5	6	7	3	4	5	5
1	1	24	1	12	20	3	8	8	2	24	3	3	3	2	3	4	1	4	1	8	8	7	5	6	4	5	3	6	5	5	5	5	7	5	5
1	1	24	1	14	3	3	0	6	2	28	3	1	3	3	3	4	3	5	3	9	6	8	9	9	1	7	6	4	6	6	7	1	1	1	1
1	0	24	1	19	6	4	2	11	1	20	3	3	1	2	2	2	2	2	3	7	5	6	3	4	1	6	2	5	7	5	4	5	6	3	6
1	0	24	1	16	4	3	2	5	1	24	3	2	2	2	3	2	3	4	3	3	7	7	3	6	2	4	5	6	7	6	5	5	5	5	6
2	1	24	1	15	2	7	0	2	2	27	3	4	3	3	3	2	3	4	2	9	8	8	6	9	3	6	9	4	9	7	7	4	5	3	6
1	0	24	1	14	6	7	3	6	1	25	3	2	3	2	3	3	2	4	3	9	8	8	7	4	2	2	1	4	8	7	9	7	8	7	7
1	1	24	1	16	8	14	1	6	2	20	3	2	3	2	2	1	1	5	1	5	6	7	8	7	3	1	7	5	8	7	7	3	3	3	8
1	1	24	1	21	1	7	0	7	5	30	4	2	3	3	3	5	4	3	3	5	3	6	8	7	4	7	2	7	8	6	7	6	8	9	7
1	0	24	1	7	11	1	4	7	1	18	4	2	2	1	2	2	1	3	1	7	6	6	8	7	2	6	6	7	6	7	7	2	8	3	5
2	0	24	1	10	10	12	2	8	1	25	4	3	2	3	3	2	4	3	1	7	5	7	5	8	6	4	1	7	7	8	9	2	2	2	9
1	1	24	1	10	20	4	10	7	6	28	4	3	3	3	4	4	2	3	2	8	8	8	9	8	1	6	4	5	5	6	7	7	6	6	6
5	1	24	1	14	8	3	2	7	2	36	4	3	5	3	4	5	5	4	3	6	5	7	8	5	2	5	7	6	6	5	3	7	3	6	6
5	0	24	1	15	8	11	4	7	2	19	4	2	2	2	2	2	2	2	1	7	7	7	6	6	4	5	3	6	6	6	7	6	6	5	7
1	1	24	1	22	5	15	3	6	2	29	4	4	3	3	3	3	3	5	1	7	5	7	8	8	5	5	6	7	7	7	6	5	6	5	6
1	0	24	1	20	8	1	1	6	2	20	4	1	2	2	2	3	1	3	2	7	8	7	9	4	2	6	2	5	2	4	5	5	5	5	2
1	1	24	1	19	8	1	3	2	2	23	4	3	3	2	3	1	1	5	1	3	1	7	5	6	6	8	6	5	7	5	3	4	1	2	4
1	0	24	1	14	8	1	4	6	6	19	4	2	1	1	2	3	1	3	2	8	7	7	6	9	6	6	5	1	2	3	7	5	9	5	5
2	0	24	1	10	6	1	6	8	2	32	4	4	3	3	4	3	3	5	3	3	9	9	2	3	1	3	3	3	3	4	5	5	6	5	2
1	0	24	1	15	12	2	2	7	5	35	4	2	4	4	4	5	4	5	3	5	9	9	9	8	7	6	3	9	9	8	5	9	9	9	6
1	0	24	1	14	14	5	12	7	1	37	4	4	4	4	4	5	4	4	4	5	6	6	5	8	9	7	5	3	3	3	4	6	5	5	2
2	1	24	1	13	5	14	5	2	2	30	4	3	5	3	3	5	1	5	1	9	9	9	9	6	5	5	1	2	1	3	7	6	5	9	5
1	0	24	1	15	14	2	0	7	1	26	5	3	3	3	3	3	1	3	2	8	8	4	5	5	5	7	2	9	5	7	7	5	6	5	7
1	0	24	1	11	10	7	6	7	2	27	5	3	4	2	3	3	2	2	3	9	9	7	7	9	5	8	4	6	6	7	8	4	9	9	6
1	0	24	1	14	9	2	7	8	1	25	5	4	4	1	3	2	1	4	1	7	9	8	2	8	6	5	1	8	8	7	6	5	1	4	8
2	0	24	1	10	16	1	6	8	1	32	5	3	4	3	4	4	3	4	2	9	9	9	3	9	8	7	7	7	7	7	8	6	7	7	8
1	0	24	1	15	12	10	6	7	6	24	5	1	5	1	5	1	1	5	1	9	9	9	9	4	4	7	4	9	9	9	9	9	9	9	9
5	0	25	1	18	6	1	3	7	1	18	1	1	2	3	2	3	1	4	2	6	7	8	3	6	6	6	4	6	9	5	6	4	8	3	7
1	0	25	1	20	6	2	1	7	2	9	1	1	1	1	1	1	1	1	1	9	9	9	6	3	3	3	1	5	9	7	7	8	8	8	5
5	0	25	1	12	1	2	3	7	6	12	1	1	1	1	1	2	1	3	1	9	9	3	6	4	1	7	1	9	1	5	6	5	6	5	9
1	1	25	1	15	8	4	1	2	2	11	1	1	1	1	1	1	1	3	1	6	7	6	8	7	3	3	3	6	8	7	7	2	4	3	7
5	0	25	1	13	3	0	0	6	2	11	1	1	1	1	1	1	1	3	1	9	9	2	9	9	1	1	1	9	9	9	9	8	8	9	9
5	1	25	1	19	0	2	0	7	2	11	1	1	2	1	2	1	1	1	1	8	5	6	4	6	3	5	3	5	7	8	7	4	6	6	7
1	1	25	1	20	4	5	3	7	2	15	1	2	2	1	2	2	1	3	1	6	4	4	8	7	4	5	1	5	6	6	6	6	8	5	7
1	0	25	1	15	8	2	2	6	2	14	1	1	1	1	2	1	1	5	1	1	1	1	9	1	1	1	1	9	9	9	9	5	9	5	9
1	0	25	1	18	12	1	2	6	5	17	1	2	2	2	2	2	1	4	1	8	7	7	7	9	5	5	3	7	9	8	7	5	4	4	6
1	1	25	1	9	4	9	4	7	1	19	2	1	3	3	2	2	1	4	2	9	9	7	6	7	5	5	5	8	8	6	8	8	5	8	7
3	0	25	1	15	6	6	1	11	1	16	2	1	2	2	2	1	1	4	1	8	8	8	8	1	1	1	2	6	7	7	8	5	9	7	8
1	0	25	1	13	6	0	3	6	1	16	2	1	1	1	2	4	1	3	1	7	6	8	8	4	1	1	2	7	8	8	9	5	5	6	8
1	1	25	1	20	0	2	3	2	2	16	2	1	2	2	2	2	1	3	1	4	4	7	6	3	1	4	2	9	9	9	9	4	5	5	9
1	1	25	1	22	0	0	0	6	2	14	2	1	2	1	2	1	1	3	1	7	4	6	5	5	2	5	1	5	6	6	7	1	4	3	5
1	0	25	1	16	12	3	0	8	2	12	2	1	2	1	1	1	1	2	1	7	6	8	7	7	9	7	8	5	7	6	7	4	3	6	5
1	1	25	1	15	8	0	1	2	2	17	2	3	2	2	2	1	1	3	1	9	9	5	9	5	1	2	2	9	9	8	5	9	4	5	9
1	1	25	1	15	6	4	4	6	2	26	2	3	3	2	3	3	3	5	2	8	7	8	7	6	5	1	3	5	5	5	6	5	6	5	7
1	1	25	1	1	6	4	0	2	2	19	2	2	2	2	2	1	2	5	1	5	5	7	8	6	1	3	5	7	8	8	8	5	4	5	8
1	1	25	1	13	10	2	3	6	5	15	2	1	2	2	2	2	1	2	1	6	5	6	9	6	1	3	5	8	7	7	5	5	9	4	7
1	1	25	1	15	10	3	5	7	1	17	2	2	1	2	2	2	2	3	1	5	8	7	5	5	1	2	1	5	5	4	3	2	5	3	5
1	1	25	1	8	2	2	4	6	1	15	2	1	3	1	2	1	1	3	1	2	9	8	6	7	3	4	2	8	9	9	9	6	8	8	8
1	1	25	1	15	18	15	3	2	1	19	2	2	3	2	2	1	1	5	1	9	9	6	5	5	7	7	2	9	9	8	7	2	5	2	6
1	1	25	1	13	14	1	0	8	2	16	3	1	3	1	2	1	1	3	1	7	5	6	6	4	4	9	1	9	9	8	7	6	5	9	5
2	0	25	1	12	10	3	3	6	1	21	3	3	1	2	2	2	4	3	1	8	7	8	7	7	6	7	3	7	5	6	6	7	4	5	3
1	1	25	1	15	12	1	2	7	2	15	3	2	1	1	2	1	1	3	1	6	7	7	7	5	3	3	1	7	7	5	5	1	5	3	6
1	1	25	1	17	12	0	4	7	2	19	3	3	2	2	3	1	1	3	1	8	7	7	7	6	2	6	1	7	7	6	6	2	5	3	7
1	1	25	1	15	6	6	3	7	2	16	3	2	1	2	1	3	1	1	2	5	4	5	5	5	3	3	3	6	7	7	7	4	5	4	6
2	0	25	1	10	4	1	2	8	2	19	3	3	3	1	2	1	2	3	1	8	7	7	5	8	1	7	3	5	2	4	4	2	3	5	7
1	1	25	1	15	10	2	2	7	5	29	3	3	3	3	3	4	3	5	2	5	3	8	8	7	1	3	3	9	9	9	8	5	1	1	7
1	1	25	1	20	10	2	5	6	1	19	3	1	1	1	2	1	4	5	1	9	8	8	9	7	2	6	5	6	1	4	6	5	6	5	6
1	0	25	1	20	6	8	3	11	1	17	3	1	1	1	2	2	1	5	1	7	2	7	7	4	1	1	1	7	9	8	9	2	2	7	3
1	0	25	1	18	6	4	2	1	2	23	3	2	2	2	3	3	1	4	3	9	9	9	9	1	1	1	1	9	9	7	4	1	1	1	9
1	0	25	1	15	12	3	2	11	1	26	3	3	3	3	3	3	3	4	1	7	7	8	8	5	2	5	4	2	1	2	2	5	3	4	4
2	0	25	1	18	5	1	2	8	2	21	3	1	3	1	2	5	1	4	1	5	5	5	3	5	5	5	1	8	7	7	7	5	6	5	7
2	1	25	1	20	10	1	6	2	6	26	3	3	4	2	3	3	2	4	2	9	2	9	8	8	2	5	6	7	8	6	3	9	7	9	3
1	1	25	1	18	20	1	3	6	1	28	3	2	5	3	3	3	3	3	3	9	9	9	9	4	3	3	8	9	3	5	4	5	9	4	5
1	0	25	1	15	14	5	0	7	1	20	3	3	3	2	2	2	1	3	1	8	9	4	8	1	1	1	1	8	8	8	9	9	9	6	7
1	1	25	1	13	0	8	0	5	3	25	3	5	3	2	2	3	2	4	2	6	6	7	8	6	4	7	3	7	8	4	7	4	9	7	8
1	1	25	1	18	7	1	5	7	1	21	4	2	4	2	2	2	1	3	1	9	9	8	8	6	4	6	2	7	7	5	7	5	5	3	3
1	0	25	1	15	9	5	3	2	1	25	4	1	4	2	3	1	3	5	2	6	7	6	6	5	7	7	5	7	7	7	8	5	5	5	5
1	1	25	1	15	6	0	4	7	4	18	4	2	2	3	2	1	1	2	1	8	1	4	6	4	2	3	2	7	8	7	7	8	8	5	7
4	0	25	1	15	7	11	4	7	1	24	4	2	3	1	3	3	2	4	2	9	6	8	7	9	5	5	2	7	9	8	8	5	4	5	2
1	0	25	1	15	7	12	4	2	5	20	4	2	2	2	2	2	1	4	1	7	6	6	7	4	4	4	3	8	7	7	7	7	6	6	7
2	0	25	1	14	14	3	2	8	6	24	4	3	3	4	3	1	1	3	2	8	7	6	7	5	5	5	5	6	8	8	9	6	7	6	9
1	0	25	1	20	5	8	3	7	6	30	4	3	4	4	3	3	3	3	3	7	7	4	3	7	5	6	5	6	6	6	7	7	6	5	5
2	0	25	1	19	8	4	0	8	5	30	4	3	4	4	3	3	2	5	2	7	6	7	7	5	6	5	3	9	5	6	5	4	5	5	6
1	0	25	1	16	12	4	2	11	1	30	4	2	3	4	3	5	2	4	3	8	8	7	9	4	8	5	1	6	5	5	5	2	6	5	7
2	1	25	1	17	13	7	4	6	5	26	4	4	3	3	3	1	1	5	2	4	4	6	7	5	4	4	1	7	7	8	9	1	1	1	7
1	1	25	1	15	6	6	2	6	5	24	4	2	3	2	3	2	2	5	1	6	2	4	3	6	1	1	4	8	9	8	8	5	5	1	6
1	1	25	1	10	8	8	2	7	6	23	4	1	2	4	2	3	3	2	3	4	7	6	7	7	1	5	5	7	7	7	7	3	8	2	9
1	1	25	1	10	2	2	1	7	6	26	5	2	2	3	3	3	3	4	1	7	7	6	8	6	4	3	6	8	7	6	7	4	8	5	4
1	0	25	1	11	12	3	12	6	1	36	5	5	5	4	4	5	2	5	1	9	9	9	7	1	1	4	1	7	5	6	5	1	6	4	7
2	1	25	1	15	5	9	3	2	2	45	5	5	5	5	5	5	5	5	5	9	9	9	9	9	7	6	6	9	4	6	5	1	3	1	9
1	0	26	1	16	6	3	1	2	2	16	1	3	1	1	2	3	1	3	1	5	4	5	9	6	1	5	4	8	9	9	9	4	9	7	6
1	1	26	1	10	6	2	4	6	2	19	1	2	3	1	2	3	1	5	1	4	2	4	5	3	1	5	5	8	5	5	3	9	9	9	7
2	1	26	1	19	12	20	10	6	2	20	1	4	4	1	2	1	1	5	1	8	9	8	9	9	5	3	4	8	9	8	8	5	7	6	5
1	0	26	1	9	9	29	7	3	4	12	2	1	1	1	1	1	1	3	1	9	9	9	9	9	5	5	1	5	9	6	5	9	4	9	9
1	0	26	1	17	2	3	16	6	2	17	2	2	3	1	2	2	1	3	1	6	7	7	8	5	5	5	3	8	8	8	9	6	6	5	6
1	0	26	1	14	3	13	2	7	6	10	2	1	1	1	1	1	1	1	1	6	6	7	9	5	3	6	1	8	5	6	6	5	3	6	6
1	1	26	1	16	8	2	2	2	2	16	2	2	2	1	2	1	1	4	1	7	7	7	7	4	5	4	5	8	7	7	7	6	6	7	6
1	0	26	1	14	6	3	2	2	2	11	2	1	1	1	1	1	1	2	1	8	7	7	9	7	5	4	1	9	9	9	8	6	9	5	8
1	1	26	1	12	7	6	2	7	1	15	2	1	3	1	2	1	1	3	1	5	6	4	7	6	3	7	3	6	8	6	8	5	4	4	5
1	1	26	1	20	8	2	3	1	1	14	2	1	1	1	2	1	1	4	1	9	9	5	8	7	5	5	1	7	9	8	9	5	5	8	9
1	0	26	1	16	2	5	1	7	2	16	2	2	3	1	3	1	1	2	1	5	5	7	6	6	4	3	3	6	9	6	7	7	5	5	6
2	1	26	1	22	0	1	0	7	2	15	2	1	2	1	2	2	1	3	1	8	7	7	6	7	4	6	6	9	7	8	7	4	4	2	7
1	1	26	1	17	10	3	2	8	4	15	2	1	2	1	2	1	1	4	1	9	9	9	5	8	2	4	5	6	6	7	8	5	8	5	9
2	1	26	1	16	0	5	0	7	1	27	2	5	4	3	3	2	1	5	2	9	9	8	8	6	4	4	5	7	9	8	9	5	7	9	9
1	0	26	1	14	2	3	1	6	2	20	2	2	3	2	2	4	2	2	1	8	9	8	2	1	1	6	1	5	5	4	3	4	6	5	4
1	1	26	1	16	10	10	0	6	2	29	2	4	3	2	3	4	3	5	3	9	9	9	5	9	9	8	5	9	5	8	9	1	1	1	6
1	1	26	1	15	3	1	1	6	2	14	2	1	1	1	2	1	1	4	1	8	7	9	8	3	1	4	2	7	5	6	6	6	6	3	3
2	0	26	1	20	12	8	3	1	2	18	2	2	3	1	2	1	1	5	1	9	9	3	6	7	2	3	3	8	9	8	7	5	9	5	8
1	0	26	1	16	4	11	3	7	1	23	3	3	1	2	3	3	3	4	1	4	4	4	6	9	5	5	4	7	6	7	7	6	9	5	5
2	1	26	1	14	11	12	7	6	6	11	3	1	1	1	1	1	1	1	1	9	9	5	4	1	1	1	1	9	5	7	8	5	5	5	9
1	1	26	1	20	20	5	2	7	6	15	3	3	3	1	2	3	1	4	3	7	6	6	6	9	7	7	3	3	6	5	6	4	5	4	5
2	0	26	1	15	6	4	0	7	2	15	3	1	3	1	2	1	1	2	1	9	7	9	6	8	2	4	2	7	8	7	5	5	8	8	8
1	0	26	1	20	10	3	2	11	2	18	3	2	1	2	2	2	1	4	1	8	6	7	9	8	6	7	1	9	9	9	9	8	6	5	6
2	0	26	1	14	5	3	3	6	2	23	3	3	3	2	3	2	2	4	1	8	6	7	8	7	3	6	4	6	6	6	7	7	7	5	7
1	0	26	1	20	9	5	4	7	2	27	3	3	3	2	3	3	3	4	3	6	6	7	2	4	1	5	4	6	7	6	6	5	7	7	7
1	1	26	1	13	6	10	3	6	2	24	3	3	2	3	3	3	1	5	1	6	6	5	7	7	1	2	3	7	9	8	8	4	1	4	7
2	1	26	1	10	6	1	2	6	6	25	3	3	3	3	3	3	1	4	2	7	7	5	8	6	3	5	3	7	9	8	7	5	5	5	7
1	1	26	1	20	4	3	3	6	1	27	3	2	3	3	3	3	3	5	2	9	7	4	9	5	1	5	2	4	6	6	8	1	2	2	4
1	0	26	1	15	3	2	3	6	2	23	3	2	3	2	3	2	2	3	3	6	6	5	6	7	2	7	3	5	5	5	5	5	9	5	4
1	0	26	1	16	16	6	4	11	1	19	3	2	2	1	2	2	1	5	1	5	7	5	7	7	1	5	1	9	9	9	9	3	1	1	8
1	1	26	1	16	9	5	1	8	3	17	3	1	2	3	2	2	1	4	1	9	4	5	8	7	3	6	2	8	5	6	6	5	9	5	4
1	1	26	1	12	5	0	5	7	6	24	4	3	3	2	3	2	3	3	2	5	7	7	7	7	4	3	6	7	8	8	5	6	5	8	7
1	1	26	1	11	7	2	0	1	4	21	4	1	3	1	3	1	3	4	2	9	5	7	7	8	1	3	2	7	7	8	6	6	4	6	5
2	1	26	1	15	2	11	0	7	1	21	4	2	4	3	2	2	1	2	1	7	6	8	7	5	5	5	3	8	8	7	6	5	5	5	6
1	0	26	1	18	10	7	3	6	6	17	4	1	1	2	2	2	1	3	1	6	7	6	9	7	2	6	1	6	8	7	6	9	9	9	6
1	1	26	1	15	1	1	1	7	2	14	4	1	1	1	3	1	1	1	1	6	6	5	3	3	4	5	1	5	7	5	5	4	5	5	6
1	0	26	1	19	4	12	0	2	2	29	4	4	3	3	3	4	2	3	3	7	7	7	6	5	5	6	4	4	4	5	6	7	7	5	6
2	1	26	1	14	5	13	6	7	2	25	4	3	4	2	3	1	3	4	1	9	8	8	8	7	4	5	7	5	9	7	7	6	6	5	8
2	1	26	1	20	12	8	3	7	2	26	4	2	3	2	3	3	2	4	3	8	8	9	9	9	5	7	6	5	6	6	8	5	6	5	8
2	1	26	1	13	12	10	4	7	2	21	4	3	3	2	2	1	2	3	1	8	7	7	7	5	3	4	4	7	6	7	8	5	6	5	8
1	0	26	1	22	10	1	3	7	2	22	4	3	2	2	2	2	2	3	2	9	7	9	9	3	1	1	4	7	7	7	7	8	8	8	8
1	1	26	1	18	12	5	3	8	1	23	4	3	3	2	3	2	1	4	1	9	8	9	8	6	4	5	7	7	4	6	6	4	8	5	7
1	1	26	1	15	8	3	5	7	1	16	5	1	1	2	2	2	1	1	1	9	7	8	7	6	4	5	1	9	6	7	6	5	7	5	5
1	0	26	1	21	0	7	4	7	1	30	5	4	3	3	3	3	4	4	1	9	4	7	8	5	1	4	2	5	8	6	5	1	3	3	6
1	1	26	1	15	8	5	3	7	2	25	5	3	1	4	3	1	1	5	2	8	9	6	4	5	2	9	2	5	6	6	7	3	5	8	6
1	0	26	1	19	14	10	8	8	1	41	5	5	5	3	5	5	3	5	5	8	6	8	8	8	5	5	6	5	7	6	5	6	5	5	6
1	0	27	1	19	4	5	3	7	2	12	1	1	1	1	1	1	1	4	1	5	4	6	6	6	2	3	3	8	7	7	7	5	9	5	7
1	1	27	1	10	4	4	2	5	2	11	1	2	1	1	1	1	1	2	1	7	3	2	7	7	3	7	8	8	9	9	9	7	4	3	7
4	0	27	1	21	12	14	8	7	1	18	1	1	3	2	2	3	1	3	2	7	7	7	9	9	7	9	4	6	9	7	7	5	6	4	4
2	0	27	1	10	7	6	3	2	2	17	1	1	1	1	2	5	1	3	2	8	8	9	1	6	1	1	1	9	9	9	9	9	9	5	9
1	1	27	1	14	5	6	0	11	1	12	1	1	1	1	1	1	2	3	1	7	3	5	4	9	2	8	4	9	9	9	9	7	7	1	8
2	1	27	1	16	5	9	2	7	6	12	1	1	2	2	1	1	1	2	1	7	6	8	6	5	2	2	1	8	8	8	8	8	7	6	6
2	1	27	1	20	15	6	0	2	6	12	1	2	1	1	1	1	1	3	1	8	5	8	4	5	4	5	3	7	6	6	4	5	6	2	7
1	0	27	1	18	5	1	4	6	2	15	2	2	1	1	2	2	1	3	1	9	8	6	6	8	6	7	1	6	8	7	6	5	4	6	7
1	1	27	1	12	0	11	0	6	1	21	2	2	3	3	2	1	1	5	2	5	8	9	5	1	2	3	1	9	9	9	9	9	9	8	9
5	1	27	1	15	5	7	0	7	2	12	2	1	1	1	1	1	1	3	1	8	8	8	8	5	3	3	2	4	2	3	4	6	3	6	6
1	1	27	1	20	10	1	6	7	2	18	2	3	2	3	2	1	1	3	1	4	4	8	9	5	1	5	2	8	8	7	5	2	1	2	6
1	1	27	1	15	6	2	4	7	2	14	2	1	2	1	2	1	1	3	1	7	7	4	7	6	1	5	2	9	9	9	9	5	3	4	9
1	0	27	1	20	11	0	1	6	1	15	2	1	2	1	2	1	1	4	1	7	7	6	6	6	6	7	2	7	7	7	6	8	8	5	7
2	1	27	1	17	4	1	1	9	2	20	2	3	3	1	2	2	1	5	1	9	7	6	7	7	3	5	3	4	5	4	4	2	5	3	6
1	1	27	1	20	10	7	6	6	2	15	2	1	1	1	2	1	1	5	1	2	2	5	5	1	1	4	1	7	8	7	7	9	8	9	6
1	1	27	1	15	13	1	2	6	2	20	3	4	3	1	2	1	1	4	1	7	8	8	9	5	3	4	5	6	7	6	6	5	2	5	7
1	0	27	1	12	2	1	2	7	2	13	3	1	1	1	1	1	2	2	1	6	5	4	9	7	4	2	3	4	7	7	9	5	6	4	5
1	0	27	1	12	5	5	2	7	2	21	3	2	2	3	2	3	2	2	2	7	7	6	5	5	3	5	5	6	5	5	5	5	5	5	5
1	0	27	1	12	6	10	4	2	1	21	3	2	3	3	2	2	1	3	2	9	6	7	7	4	2	5	3	7	6	6	6	5	5	5	3
1	1	27	1	16	5	8	3	7	1	21	3	2	2	2	3	2	1	5	1	8	8	7	9	6	1	8	3	7	5	8	8	5	8	5	7
1	1	27	1	15	5	11	10	7	2	16	3	1	3	2	1	3	1	1	1	3	8	7	9	7	5	5	5	5	9	8	9	5	8	9	9
1	0	27	1	15	12	0	3	11	2	21	3	1	1	3	2	2	1	4	4	9	3	9	6	1	6	7	7	3	3	3	3	7	6	5	5
2	0	27	1	14	8	1	6	8	1	20	3	1	2	1	2	3	1	4	3	6	5	7	1	1	1	9	2	6	1	3	3	1	7	1	4
1	1	27	1	20	12	1	4	6	1	27	3	4	5	1	3	3	2	5	1	9	9	9	4	2	2	1	1	3	1	2	2	1	5	1	4
1	0	27	1	20	10	13	3	7	6	25	3	3	2	1	3	4	1	5	3	7	6	7	7	9	8	8	7	6	7	7	7	7	8	7	7
1	0	27	1	18	12	2	6	7	1	29	3	4	4	3	3	5	1	5	1	8	8	8	8	8	5	8	5	7	7	7	8	7	6	4	9
2	1	27	1	17	6	2	3	8	2	23	3	2	3	1	3	4	2	4	1	5	7	3	3	5	1	3	1	5	4	5	5	3	3	3	3
1	1	27	1	15	5	6	5	2	2	32	3	5	4	3	4	4	1	5	3	4	5	4	5	1	4	3	3	5	5	5	5	4	5	5	5
1	1	27	1	15	1	0	6	2	2	15	3	1	1	1	2	1	1	4	1	8	7	5	8	7	2	5	5	5	7	7	9	5	9	4	5
2	0	27	1	22	14	13	7	7	6	26	4	1	4	3	3	4	1	3	3	9	9	7	6	3	2	3	2	8	9	9	9	4	4	1	7
1	1	27	1	15	10	12	4	7	1	25	4	4	3	3	3	2	2	3	1	6	4	6	7	4	4	5	5	6	7	7	7	6	5	5	7
1	0	27	1	20	12	4	20	11	5	18	4	2	1	2	2	1	2	3	1	2	4	7	5	2	1	7	1	6	8	8	9	4	6	5	6
1	1	27	1	17	10	3	2	6	2	15	4	1	1	2	2	1	1	2	1	7	7	3	6	7	4	6	5	6	7	7	9	4	6	5	8
1	0	27	1	15	8	7	2	6	1	19	4	2	4	1	2	1	1	3	1	9	9	8	8	3	3	2	1	5	5	5	5	6	8	8	5
2	0	27	1	7	18	0	2	6	4	23	4	3	3	2	3	2	1	4	1	9	7	9	9	5	5	5	2	6	4	5	6	5	7	5	5
1	1	27	1	14	6	4	4	7	2	20	4	2	2	3	2	1	1	4	1	5	4	6	8	6	2	5	1	7	9	8	8	5	5	5	5
1	1	27	1	12	6	1	0	2	2	24	4	3	3	2	3	2	1	5	1	7	5	6	7	3	2	3	3	6	8	7	7	4	4	4	6
1	0	27	1	12	4	5	1	8	2	29	4	3	4	3	3	3	1	4	4	7	8	7	7	8	7	7	7	4	6	5	5	5	4	5	5
1	1	27	1	15	12	3	3	8	6	25	4	2	4	4	3	3	1	3	1	6	6	7	3	2	1	5	1	7	7	7	7	1	6	2	7
1	1	27	1	13	16	2	2	8	2	19	5	2	3	1	2	1	1	3	1	6	6	6	4	5	2	3	2	6	5	5	5	5	4	3	4
1	0	27	1	20	15	5	5	6	1	27	5	4	4	1	3	1	3	5	1	9	9	9	6	6	1	7	1	5	6	6	6	8	9	9	7
1	1	27	1	15	6	12	15	6	1	43	5	5	5	4	5	5	5	5	4	5	8	8	8	5	5	5	5	7	5	6	7	8	7	9	7
5	1	28	1	20	8	12	2	7	2	10	1	1	1	1	1	1	1	2	1	5	7	8	6	2	2	5	3	7	9	8	7	6	5	4	7
1	1	28	1	16	6	11	5	7	1	12	1	1	1	1	1	1	1	4	1	8	7	6	2	9	7	9	1	3	7	4	4	8	9	9	7
1	1	28	1	18	6	4	1	7	1	12	1	2	1	1	1	2	1	2	1	7	7	9	9	2	3	2	4	9	9	9	9	7	7	6	8
1	0	28	1	22	4	0	1	2	6	12	1	2	1	1	1	1	1	3	1	6	5	5	8	9	6	4	8	4	6	6	7	6	5	3	3
1	1	28	1	12	20	4	5	7	4	11	1	1	1	1	1	1	1	3	1	1	9	2	9	8	1	1	1	9	9	9	9	5	9	5	9
5	0	28	1	20	6	13	3	7	1	19	1	4	2	1	2	1	1	4	3	9	9	8	7	9	5	5	1	9	9	9	8	1	8	3	1
3	0	28	1	21	5	4	1	8	2	14	1	1	1	2	2	1	1	4	1	3	1	5	6	7	3	1	5	8	7	7	5	5	9	9	7
1	0	28	1	10	14	3	2	7	2	13	1	3	1	2	2	1	1	1	1	6	3	8	6	6	5	5	3	6	8	5	7	5	5	4	5
1	1	28	1	20	10	2	0	7	2	10	1	1	1	1	1	1	1	2	1	8	8	8	8	4	2	6	2	5	8	7	7	5	5	2	7
1	1	28	1	15	2	3	1	7	6	10	2	1	1	1	1	1	1	1	1	7	5	5	5	7	1	6	1	6	6	6	6	6	6	6	6
2	0	28	1	19	10	8	5	7	6	11	2	1	1	1	1	1	1	2	1	6	8	8	7	5	5	4	5	7	6	6	5	5	9	8	7
1	1	28	1	17	3	9	3	7	2	14	2	1	3	1	2	1	1	2	1	6	6	6	7	5	2	5	4	6	9	7	8	3	1	1	6
1	1	28	1	21	8	10	0	6	2	11	2	1	1	1	1	1	1	2	1	8	9	9	9	3	5	5	9	4	4	4	4	7	7	5	8
1	1	28	1	15	20	1	2	7	2	12	2	1	1	1	1	2	1	2	1	8	8	8	5	6	5	5	4	5	3	5	6	5	4	5	5
2	0	28	1	20	12	11	3	7	6	19	2	2	3	2	2	1	2	4	1	7	5	5	8	5	5	7	5	7	6	6	5	7	7	7	7
1	0	28	1	20	8	9	5	6	2	19	2	3	3	1	2	1	1	5	1	9	5	9	4	6	1	5	3	8	7	8	9	4	3	4	6
1	1	28	1	19	17	7	3	6	2	18	2	2	2	2	2	2	1	4	1	5	5	7	6	6	2	3	3	6	6	6	5	5	6	5	5
1	1	28	1	19	15	3	5	8	2	23	2	3	4	4	3	1	1	4	1	5	5	7	9	5	1	4	1	9	9	9	9	6	5	5	5
1	0	28	1	15	6	7	5	5	3	21	2	3	4	1	3	1	1	5	2	8	8	7	6	7	5	5	3	7	8	8	8	7	9	7	8
1	0	28	1	15	0	7	3	7	4	22	3	2	2	1	3	3	1	5	2	3	8	6	8	7	1	7	3	6	6	5	5	7	1	4	8
1	0	28	1	14	5	13	3	7	2	17	3	1	2	1	2	1	1	1	5	3	2	4	8	5	4	4	1	6	6	7	8	7	7	9	6
1	1	28	1	16	1	11	1	7	2	17	3	2	2	2	2	1	2	1	2	9	9	9	8	9	2	1	1	8	9	2	6	1	5	1	6
1	1	28	1	20	3	5	2	2	2	17	3	2	3	1	2	1	1	3	1	4	3	4	7	8	6	5	1	7	8	7	7	5	5	4	6
1	1	28	1	14	7	1	1	7	6	14	3	2	1	1	2	1	1	2	1	8	8	7	9	8	5	8	1	9	9	5	6	5	9	5	9
4	1	28	1	12	8	1	0	2	2	17	3	2	3	2	2	1	1	2	1	6	6	8	6	8	6	5	1	8	7	7	7	1	6	2	7
1	1	28	1	20	4	1	1	7	6	19	3	2	1	2	3	2	1	3	2	7	7	7	7	9	8	8	5	5	6	5	6	7	8	8	6
1	0	28	1	18	3	1	2	7	2	15	3	2	2	1	2	1	2	1	1	5	4	3	5	4	4	6	2	2	6	4	5	7	7	8	6
1	0	28	1	18	9	0	0	2	2	14	3	2	1	1	2	1	1	2	1	8	4	6	7	7	1	7	1	6	7	7	7	2	1	1	6
2	0	28	1	12	11	4	6	2	1	15	3	1	2	1	2	2	1	1	2	9	8	8	7	4	3	2	1	7	9	8	9	7	9	8	9
1	1	28	1	26	6	1	2	6	6	17	3	1	3	1	2	2	1	3	1	8	8	9	7	7	3	4	3	6	7	6	5	3	5	3	7
1	1	28	1	16	5	9	5	7	1	17	3	1	3	1	2	2	1	4	1	4	5	8	6	6	2	8	3	8	7	7	6	7	4	7	4
1	1	28	1	19	8	2	6	7	2	25	4	2	3	2	3	3	2	3	3	9	5	4	5	4	5	5	5	5	6	6	7	4	7	5	6
1	1	28	1	13	0	3	2	5	5	18	4	1	2	2	2	1	1	4	1	3	5	6	5	5	1	2	1	9	7	6	3	5	3	4	5
1	0	28	1	20	6	7	2	6	2	23	4	2	3	3	3	2	2	3	1	7	7	7	4	7	5	6	4	7	7	7	7	5	4	5	8
1	1	28	1	14	7	4	1	6	6	17	4	1	2	1	2	1	1	4	1	8	7	8	8	5	1	3	1	9	8	7	5	3	9	1	8
1	0	28	1	15	16	12	0	2	1	27	4	3	4	2	3	4	1	3	3	4	3	8	7	5	2	5	2	6	7	7	7	4	6	5	6
1	0	28	1	15	8	13	5	7	2	32	4	4	4	3	4	4	3	5	1	7	7	7	6	5	8	8	3	6	4	4	3	2	3	5	3
4	0	28	1	20	14	15	6	7	1	30	4	2	4	3	3	1	5	4	4	9	8	8	6	8	6	7	7	6	6	6	6	4	7	6	7
1	0	28	1	21	8	1	3	2	1	20	4	2	2	2	2	2	1	4	1	9	8	8	1	4	1	5	3	6	6	6	7	1	3	1	8
2	1	28	1	16	8	9	4	2	2	21	4	1	1	2	2	3	4	3	1	9	9	8	8	9	8	8	8	8	9	9	9	3	7	9	6
1	1	28	1	14	16	3	5	6	2	24	4	2	2	3	3	2	2	5	1	9	9	8	6	4	2	1	3	6	8	7	6	5	8	1	5
1	0	28	1	19	12	1	2	7	6	21	4	1	2	2	4	1	2	3	2	1	9	7	7	6	4	5	1	6	5	9	6	6	6	6	4
1	1	28	1	9	7	8	2	3	2	22	4	1	2	5	2	2	1	5	1	9	5	6	7	7	2	6	4	6	9	7	7	4	3	7	6
1	0	28	1	14	5	5	5	6	2	23	5	2	3	1	3	3	2	3	1	2	1	7	6	4	1	2	1	6	7	7	9	5	5	5	6
1	1	28	1	10	12	4	2	6	5	29	5	2	4	2	3	1	5	5	2	9	9	9	5	4	4	4	9	9	6	8	9	5	6	4	7
2	0	28	1	14	8	4	2	7	1	30	5	4	4	2	3	2	4	4	2	8	5	7	9	8	2	7	4	8	8	7	5	8	6	7	5
2	0	28	1	10	18	5	14	6	1	42	5	4	5	4	5	5	5	5	4	9	9	9	9	5	6	9	8	2	2	2	3	5	1	1	6
1	0	28	1	22	20	7	5	5	5	45	5	5	5	5	5	5	5	5	5	9	9	9	9	9	9	9	9	9	9	9	9	9	9	9	9
1	1	28	1	17	3	9	3	7	2	20	5	1	2	2	2	3	2	4	1	7	4	7	8	7	6	5	1	7	7	7	6	7	3	4	7
1	1	29	1	16	5	3	3	7	2	9	1	1	1	1	1	1	1	1	1	8	6	6	9	5	1	6	4	3	6	6	6	4	4	5	8
1	1	29	1	15	8	3	4	7	6	14	2	1	1	1	2	1	1	4	1	7	7	7	7	7	5	5	6	7	8	8	8	7	9	7	7
2	1	29	1	14	8	2	5	11	1	15	2	1	1	1	2	2	1	3	2	7	7	3	9	9	5	5	1	9	6	7	7	6	7	5	9
1	0	29	1	19	8	15	1	6	2	21	2	3	4	2	2	1	1	5	1	7	7	7	6	6	3	3	3	4	3	4	6	6	6	7	5
1	1	29	1	20	10	7	3	6	2	19	2	3	3	2	2	2	1	3	1	5	3	4	3	4	4	6	1	8	8	8	7	1	2	2	5
1	1	29	1	16	6	10	5	7	2	20	3	2	3	2	2	2	2	3	1	7	5	7	7	6	3	5	3	7	7	8	9	5	6	6	6
1	0	29	1	17	7	9	1	7	2	26	3	4	2	3	3	3	1	4	3	9	8	9	9	9	8	9	5	7	9	8	7	8	9	9	9
1	0	29	1	20	5	12	3	3	2	27	3	4	3	3	3	4	1	4	2	6	5	7	5	5	4	4	2	3	5	5	6	7	7	6	5
1	1	29	1	19	15	0	4	9	5	14	3	1	1	1	2	1	1	3	1	4	4	7	8	7	2	3	7	7	7	6	5	1	5	4	6
1	0	29	1	20	7	1	4	6	1	18	3	2	2	2	2	1	1	4	1	7	5	7	7	5	2	3	3	7	7	7	7	8	5	6	6
1	1	29	1	21	14	3	2	2	1	17	3	2	2	1	2	1	1	4	1	7	5	5	9	8	6	7	5	8	7	8	8	8	5	5	5
1	0	29	1	15	8	0	0	2	6	21	3	3	2	3	2	3	1	3	1	6	3	4	5	6	1	1	6	4	8	7	8	3	6	3	3
1	0	29	1	19	6	4	2	7	5	19	3	1	2	3	2	3	1	3	1	9	7	5	7	8	4	9	5	7	6	6	6	7	9	1	7
4	1	29	1	16	17	6	4	6	2	28	3	3	3	3	3	2	3	5	3	9	7	8	9	9	4	3	9	4	7	6	7	2	7	4	4
1	1	29	1	18	8	11	2	7	2	22	3	1	3	3	2	3	3	3	4	9	7	5	8	8	5	6	1	6	9	5	7	7	9	9	7
1	1	29	1	16	2	3	2	7	6	24	4	2	3	3	2	2	1	5	2	8	9	7	7	8	7	6	4	3	8	5	5	7	8	1	6
1	0	29	1	15	0	0	7	5	1	26	4	3	3	3	3	2	3	3	2	6	6	7	7	6	3	2	7	7	7	7	6	5	8	5	7
2	1	29	1	27	5	20	10	7	1	18	4	2	3	2	2	1	2	1	1	9	9	9	8	6	3	4	1	8	8	8	8	4	4	3	8
2	1	29	1	20	8	7	4	11	1	25	4	1	4	2	3	4	3	3	1	9	8	6	8	9	8	9	5	9	7	8	9	6	9	8	7
1	1	29	1	20	9	11	5	7	6	21	4	3	3	2	2	1	1	2	3	7	6	6	7	6	1	4	2	7	7	7	8	4	2	6	7
1	1	29	1	15	10	5	6	7	2	27	4	3	3	3	3	3	2	5	1	8	6	6	6	5	4	4	4	6	7	6	6	6	6	5	7
2	1	29	1	21	6	4	5	7	2	25	4	4	2	5	3	3	1	2	1	9	9	9	5	8	5	7	9	3	5	4	3	5	5	4	7
2	0	29	1	17	4	9	2	8	1	29	4	3	4	2	3	4	3	4	2	9	8	8	5	4	6	5	3	6	7	6	6	6	7	6	5
2	1	29	1	20	12	3	7	6	2	36	4	4	3	4	4	4	5	5	3	8	5	9	6	5	5	4	4	5	3	5	6	4	1	2	5
1	0	29	1	21	17	0	0	7	2	24	4	1	2	3	3	3	3	3	1	7	5	7	7	4	6	4	4	5	6	8	5	6	1	6	7
2	0	29	1	18	8	4	2	6	1	24	5	5	2	2	3	1	1	4	1	8	7	7	7	6	3	5	2	9	9	9	9	2	6	1	7
1	1	29	1	23	18	11	11	6	1	45	5	5	5	5	5	5	5	5	5	9	4	7	5	8	6	8	8	2	1	1	1	9	8	7	3
1	0	30	0	17	4	5	3	6	2	11	1	1	1	1	1	1	1	3	1	5	4	4	9	6	2	4	1	6	6	6	7	6	2	4	4
5	1	30	0	18	15	7	3	7	2	14	1	2	2	1	2	1	1	3	1	6	6	6	7	5	4	3	3	6	6	6	6	5	4	5	5
2	0	30	0	15	5	5	4	6	4	11	1	2	2	1	1	1	1	1	1	6	6	3	7	6	3	3	2	7	9	8	7	5	9	2	7
1	1	30	0	21	0	5	0	2	2	12	1	1	1	1	1	1	1	4	1	1	3	8	7	3	1	1	1	6	7	7	7	5	9	5	7
2	1	30	0	18	12	16	2	6	2	12	1	1	2	1	1	1	1	3	1	5	6	7	9	6	1	1	3	6	7	7	9	5	1	1	6
1	0	30	0	20	12	4	12	9	1	27	1	3	2	5	3	5	1	5	2	9	9	9	9	9	9	9	8	3	6	4	2	1	1	1	9
2	0	30	0	20	7	0	4	6	2	16	2	3	2	1	2	1	1	3	1	7	6	7	9	4	3	7	2	8	9	9	9	5	5	5	9
1	0	30	0	20	5	14	4	7	1	14	2	1	2	1	2	2	1	2	1	5	7	7	4	9	5	6	1	7	8	7	6	5	7	6	8
1	0	30	0	20	5	2	1	6	2	19	2	2	2	2	2	2	2	4	1	8	6	7	5	8	4	4	3	7	8	7	7	5	9	6	5
1	1	30	0	21	5	3	1	9	1	25	3	2	3	2	3	2	3	3	4	7	7	8	9	6	2	6	5	5	5	5	5	1	4	1	5
1	0	30	0	18	0	3	20	8	2	18	3	1	3	1	2	3	1	3	1	8	8	8	2	5	3	4	1	2	5	5	7	5	1	4	5
2	0	30	0	20	0	11	0	7	2	18	3	1	2	1	2	2	1	4	2	5	6	5	9	5	5	6	5	6	7	6	5	6	9	9	6
1	0	30	0	23	5	0	3	8	1	12	3	1	2	1	1	1	1	1	1	8	8	7	7	7	7	9	7	6	7	6	5	6	7	7	7
1	1	30	0	20	17	1	2	7	2	15	3	1	2	1	3	1	1	2	1	8	2	7	6	8	5	8	3	7	9	5	8	5	9	9	7
1	0	30	0	12	12	2	6	8	1	24	3	2	5	1	3	3	1	5	1	8	8	8	7	9	7	8	3	9	7	7	6	6	5	6	5
2	0	30	0	18	5	10	2	6	2	20	3	3	3	2	2	1	1	4	1	4	4	9	9	3	2	5	3	8	9	9	9	6	8	7	8
1	0	30	0	20	5	1	2	1	6	18	3	1	3	1	2	2	1	4	1	8	7	5	5	7	2	1	4	4	7	5	5	1	5	1	5
1	1	30	0	10	1	10	0	7	2	22	3	5	3	1	3	1	1	4	2	9	6	7	5	6	5	5	1	6	5	8	7	3	9	5	7
1	0	30	0	17	8	13	8	7	1	12	4	1	1	1	1	1	1	1	1	8	7	7	9	1	1	5	1	9	9	9	9	6	9	9	9
1	1	30	0	10	4	7	15	7	1	20	4	2	2	2	1	3	1	4	1	5	5	5	6	6	5	8	7	9	8	9	9	6	8	8	8
1	0	30	0	20	4	15	8	8	2	27	4	3	4	2	3	4	1	3	3	9	7	5	7	7	6	7	4	3	3	4	5	5	7	7	7
1	0	30	0	22	14	12	10	2	2	16	4	2	1	1	2	3	1	1	1	8	7	8	1	4	1	5	4	6	6	6	6	5	9	5	3
2	1	30	0	20	14	8	6	8	1	17	5	1	1	1	2	1	1	4	1	7	8	6	9	4	1	4	1	9	9	9	9	5	6	6	8
1	0	30	0	18	8	1	6	1	5	30	5	1	4	3	3	4	1	4	5	9	5	2	7	2	5	5	2	5	5	5	5	4	8	2	8
2	0	30	0	10	8	0	13	8	1	27	5	1	4	2	3	5	1	5	1	8	8	6	9	3	3	3	1	6	7	6	5	7	9	6	9
1	1	30	0	20	3	2	6	6	2	26	5	2	2	2	3	5	1	5	1	1	3	9	5	9	6	9	1	8	8	8	8	9	5	9	5
1	1	30	0	19	4	9	4	7	2	27	5	3	2	3	3	3	1	5	2	6	5	7	9	4	3	1	2	3	7	5	6	5	7	1	5
1	0	30	0	16	8	5	3	2	2	20	5	1	5	1	2	1	1	2	2	9	7	9	5	5	3	3	5	6	7	6	5	5	5	5	5
5	0	31	0	19	4	14	2	7	1	14	1	1	2	1	2	1	1	3	2	5	5	5	7	4	5	5	1	7	9	7	5	7	7	7	9
1	0	31	0	20	14	9	1	11	1	9	1	1	1	1	1	1	1	1	1	6	4	2	3	4	2	1	1	4	3	4	4	5	4	6	4
1	1	31	0	15	0	3	5	2	2	15	1	1	2	2	2	1	1	4	1	8	6	8	7	7	1	2	3	4	5	5	7	1	1	1	6
1	1	31	0	14	4	3	4	6	2	17	1	2	2	1	2	2	1	5	1	6	6	3	5	4	6	5	3	4	4	4	3	6	5	5	5
3	0	31	0	16	12	3	4	11	6	14	2	1	1	3	2	2	1	1	1	6	2	9	9	3	1	5	1	9	6	7	6	8	9	5	6
1	1	31	0	18	3	4	1	7	1	15	2	1	1	2	2	1	1	4	1	7	6	8	7	6	3	3	2	8	8	5	8	5	5	5	6
1	0	31	0	18	5	12	0	2	1	14	2	1	1	1	2	2	1	3	1	9	9	7	3	5	2	2	1	5	2	4	5	5	6	2	6
2	0	31	0	16	4	12	1	7	6	18	3	1	3	2	2	2	1	2	2	6	6	5	6	9	4	4	5	6	8	7	6	7	9	8	6
1	1	31	0	20	5	5	4	7	2	17	3	2	3	1	2	1	1	3	1	2	5	5	5	4	5	1	2	9	7	8	7	7	8	8	7
2	0	31	0	15	0	7	0	6	1	29	3	3	4	3	3	3	4	4	2	7	5	5	1	1	4	7	2	9	9	9	8	8	5	7	7
1	1	31	0	20	10	2	3	11	1	18	3	3	1	1	2	1	1	5	1	9	9	7	5	9	5	6	5	7	7	8	9	6	8	1	5
2	1	31	0	22	4	4	2	5	2	17	3	2	1	3	2	1	1	3	1	9	8	7	9	5	4	5	5	5	7	5	4	1	1	1	3
1	0	31	0	13	3	11	3	7	2	24	3	3	3	2	3	2	2	4	2	5	6	6	5	7	4	5	4	6	7	5	8	3	5	5	5
2	1	31	0	21	3	2	1	6	2	21	3	3	2	2	2	3	1	4	1	5	6	7	9	6	3	5	5	7	8	7	5	2	7	1	7
1	0	31	0	19	5	2	0	6	1	27	3	2	4	4	3	3	1	5	2	6	7	7	8	3	2	4	2	3	5	4	5	4	4	6	5
1	1	31	0	17	14	2	5	7	1	33	4	5	3	4	4	5	5	2	1	7	6	8	6	5	1	5	4	5	6	6	6	5	5	1	4
1	0	31	0	21	6	4	2	2	6	35	4	4	5	5	4	4	3	3	3	7	7	2	6	5	4	4	5	7	7	7	8	7	8	6	8
1	0	31	0	1	0	3	0	6	1	35	4	5	4	4	4	4	3	5	2	8	6	7	7	7	3	5	5	3	5	4	5	5	4	4	3
1	0	31	0	19	10	10	4	7	1	28	4	2	3	4	3	4	4	2	2	8	5	8	8	9	2	9	1	7	8	8	8	9	3	9	6
1	0	31	0	21	3	1	3	6	1	28	4	3	3	2	3	3	4	5	1	8	8	7	3	8	5	5	2	4	7	5	5	2	2	2	7
1	1	31	0	19	16	3	4	6	6	32	5	3	4	5	4	3	1	5	2	6	9	8	8	7	6	5	2	5	7	6	5	9	3	5	4
1	0	31	0	16	4	14	3	7	2	21	5	3	2	2	2	2	1	3	1	8	6	7	3	7	6	5	1	3	5	4	5	7	9	2	7
1	0	31	0	18	7	1	6	2	1	24	5	1	4	1	3	3	1	5	1	7	4	9	4	5	3	5	1	5	5	6	8	1	1	5	4
1	0	32	0	19	0	11	2	6	2	10	1	1	1	1	1	1	1	2	1	8	7	3	3	6	4	6	1	8	7	8	8	7	9	5	5
1	1	32	0	21	4	5	1	6	1	16	1	2	2	1	2	1	2	4	1	4	5	8	9	8	3	3	4	5	6	5	4	3	3	3	3
1	1	32	0	15	16	11	10	2	4	12	2	2	1	1	1	1	1	2	1	8	6	5	5	5	4	5	2	8	8	8	7	5	5	5	5
1	0	32	0	20	8	2	6	8	1	15	2	2	1	1	2	2	1	3	1	9	9	3	6	5	5	4	1	9	6	7	5	8	9	8	8
2	1	32	0	20	1	12	10	7	2	12	2	1	2	1	1	1	1	2	1	5	6	7	9	4	1	1	1	9	9	9	9	9	7	9	9
1	0	32	0	17	3	2	1	6	2	15	2	2	2	2	2	1	1	2	1	3	3	5	7	3	3	3	2	7	8	8	8	5	5	5	7
2	0	32	0	21	11	14	8	7	1	11	2	1	1	1	1	1	1	2	1	9	9	8	3	6	3	7	3	1	5	3	3	4	8	8	7
2	1	32	0	16	4	1	4	7	2	16	2	1	2	1	2	1	1	5	1	8	7	8	8	7	5	5	2	8	5	6	5	5	8	2	8
2	0	32	0	24	4	1	2	2	5	11	2	1	1	1	1	1	1	2	1	4	7	8	5	7	5	7	2	8	7	8	9	2	9	3	8
2	0	32	0	7	19	2	6	6	2	24	2	2	3	2	3	3	2	5	2	5	5	6	7	5	5	5	5	6	9	7	5	9	9	9	5
1	0	32	0	13	8	3	3	4	6	17	2	1	2	2	2	2	1	4	1	9	8	7	7	7	4	6	3	5	6	5	5	3	6	5	8
1	1	32	0	22	4	0	2	7	1	22	3	5	3	1	3	1	2	2	1	9	7	6	3	9	1	7	4	4	8	4	6	6	1	6	6
1	1	32	0	18	10	1	1	7	1	24	3	5	4	2	3	1	2	2	1	8	9	8	9	9	8	9	7	9	9	6	9	9	9	9	7
1	0	32	0	18	12	13	3	6	1	17	3	3	1	2	2	1	1	1	3	7	8	7	5	6	1	2	1	5	6	6	6	4	4	6	5
1	1	32	0	10	6	3	5	8	2	24	3	3	4	2	3	1	3	4	1	9	9	9	9	5	4	9	3	8	4	7	8	3	8	3	8
2	0	32	0	18	10	5	10	9	2	17	3	1	2	1	2	2	1	4	1	6	2	9	4	2	2	1	1	2	3	4	6	8	4	5	5
2	0	32	0	20	2	7	1	6	2	26	3	3	4	2	3	3	1	5	2	5	4	8	8	6	5	5	3	6	6	7	8	6	7	7	6
1	1	32	0	16	4	1	4	7	2	25	4	2	4	2	4	2	1	4	2	1	8	5	7	6	5	4	4	9	5	5	7	5	4	5	7
2	0	32	0	20	7	1	1	2	6	33	4	3	4	3	4	4	3	4	4	6	6	9	4	7	8	2	2	4	2	3	4	1	2	4	2
1	1	32	0	18	8	5	3	6	1	34	5	4	5	5	4	3	4	3	1	5	6	6	9	1	2	5	2	9	6	7	5	1	6	2	5
1	0	32	0	10	18	15	8	7	1	39	5	5	5	5	4	5	1	5	4	8	9	9	5	5	6	8	5	6	3	5	6	8	6	7	5
1	1	32	0	20	8	2	10	6	1	34	5	3	5	3	4	5	3	5	1	4	8	9	7	7	3	7	2	9	9	9	9	5	1	5	7
2	0	33	0	22	8	4	0	2	2	12	1	1	2	2	1	1	1	2	1	7	8	9	6	6	6	6	6	7	7	6	3	4	3	4	6
5	0	33	0	25	7	14	3	6	2	15	2	1	2	1	2	2	1	3	1	3	2	5	7	5	3	4	2	9	9	8	7	5	5	5	8
1	0	33	0	24	2	11	2	8	2	12	2	1	1	2	1	1	1	2	1	9	9	8	7	8	5	4	5	6	7	7	7	8	9	9	8
1	0	33	0	25	9	0	8	6	2	17	3	2	1	1	2	2	1	4	1	5	6	4	6	5	3	2	3	9	8	8	7	6	5	5	3
5	0	33	0	21	3	11	1	7	2	23	3	1	3	2	3	3	2	3	3	7	3	4	6	4	3	5	2	7	7	5	2	9	7	5	4
1	0	33	0	23	2	10	2	11	1	20	3	2	3	2	2	2	2	2	2	6	4	5	7	5	2	5	1	8	9	8	7	5	5	5	8
3	1	33	0	22	10	5	7	11	2	34	3	3	3	4	4	5	4	4	4	9	9	7	7	9	8	6	9	6	8	7	7	7	3	4	2
1	0	33	0	26	16	2	1	6	2	21	3	5	1	2	2	2	1	3	2	9	8	8	5	8	1	6	1	5	8	7	8	5	7	2	2
1	0	33	0	18	9	12	3	7	2	20	4	1	2	2	2	3	2	2	2	3	3	6	5	8	3	8	5	8	8	8	8	6	7	5	9
1	1	33	0	21	0	2	0	6	6	17	4	1	3	1	2	1	1	3	1	6	6	4	5	5	1	5	6	7	9	8	7	1	9	5	4
1	1	33	0	15	0	6	10	7	2	24	4	3	5	3	3	1	1	3	1	5	5	7	4	6	2	5	1	3	1	4	8	2	8	1	4
1	0	33	0	20	7	5	4	2	2	32	4	5	2	4	4	3	1	5	4	9	9	9	9	4	9	7	6	4	8	5	2	5	1	3	3
1	0	33	0	22	12	9	12	13	2	36	4	4	4	4	4	4	4	4	4	8	8	8	8	8	8	8	8	8	8	8	8	8	8	8	8
5	1	33	0	27	5	1	2	2	1	26	5	3	3	2	3	3	1	3	3	9	8	7	6	7	3	5	3	5	7	6	7	5	5	5	7
1	0	34	0	15	6	7	1	7	1	10	1	1	2	1	1	1	1	1	1	8	2	5	1	8	3	3	1	8	9	9	9	5	6	9	8
1	1	34	0	17	10	8	3	6	2	11	2	1	1	1	1	1	1	2	1	7	7	5	4	5	2	5	2	5	7	6	7	5	7	3	5
1	0	34	0	26	4	9	2	6	1	15	2	1	1	3	2	1	1	3	1	7	7	4	5	2	4	4	2	3	3	4	5	3	6	5	5
1	1	34	0	15	6	5	9	7	6	18	3	1	2	4	2	3	1	3	1	3	6	8	9	1	9	5	5	6	5	7	5	4	9	7	6
1	1	34	0	20	6	5	2	7	2	20	3	2	2	3	2	1	2	3	2	6	5	8	8	6	6	7	3	7	7	7	7	3	5	4	7
1	1	34	0	18	8	1	1	7	2	15	3	1	2	1	2	1	1	3	1	5	4	4	4	6	5	5	1	5	5	5	6	6	6	5	5
2	0	34	0	25	3	0	2	8	6	27	3	3	3	3	3	3	2	4	3	9	7	8	8	7	5	7	7	6	7	7	7	8	8	8	6
1	0	34	0	20	7	7	4	11	1	26	3	4	4	3	3	2	1	5	1	5	5	8	6	2	1	4	3	7	8	7	6	6	9	8	5
1	0	34	0	22	5	0	3	6	6	19	3	2	3	2	2	3	1	2	1	9	8	9	9	8	5	4	1	6	6	6	6	8	8	8	5
2	0	34	0	15	18	16	12	2	4	30	5	2	3	1	3	5	1	5	5	9	9	3	9	9	3	3	1	3	9	7	8	7	9	4	9
4	0	35	0	21	12	9	11	7	6	12	1	2	1	2	1	2	1	1	1	6	5	9	1	6	4	4	1	9	7	8	9	1	5	9	9
1	1	35	0	21	5	14	4	7	1	16	1	2	1	1	2	2	1	4	2	9	5	9	9	9	1	9	3	9	9	7	3	5	6	5	9
1	1	35	0	21	6	5	4	8	2	16	1	1	1	1	2	1	1	5	3	9	8	9	9	9	1	5	5	9	8	8	6	7	9	6	8
1	0	35	0	18	4	14	4	7	1	14	2	1	1	1	2	1	2	3	1	8	3	3	6	5	5	5	1	8	5	7	8	9	9	9	7
1	0	35	0	19	4	14	4	7	1	14	3	1	2	2	2	1	1	1	1	7	7	5	8	5	5	6	5	9	9	8	5	5	8	5	6
5	1	35	0	13	12	1	6	5	6	17	3	1	2	2	2	3	1	2	1	5	5	5	9	3	2	4	1	9	9	9	9	6	5	4	4
1	1	35	0	18	3	4	1	8	2	20	3	3	2	3	3	4	1	4	2	7	8	7	8	8	4	5	7	6	3	7	7	6	8	7	5
4	1	35	0	15	6	0	3	7	2	24	3	3	4	3	3	2	1	4	1	4	4	4	6	5	3	3	3	7	7	7	7	7	8	8	7
1	1	35	0	16	10	8	5	7	2	27	4	3	3	3	3	3	2	4	2	9	8	9	3	7	5	6	5	3	5	4	5	6	9	7	7
1	1	35	0	15	16	5	2	7	3	21	4	1	3	2	3	4	1	3	1	9	9	9	1	1	1	1	1	1	1	1	1	1	1	1	1
1	1	35	0	20	9	9	7	7	2	33	5	3	1	3	1	5	5	5	5	9	7	9	9	9	6	9	7	5	1	1	5	9	9	9	1
1	0	35	0	15	6	4	6	7	1	45	5	5	5	5	5	5	5	5	5	9	1	9	1	1	9	9	9	1	1	1	2	4	1	2	1
1	1	36	0	15	2	9	5	3	-1	22	2	4	5	3	2	1	3	1	1	2	7	8	5	7	3	3	3	5	7	7	9	4	9	4	5
1	0	36	0	20	6	12	4	7	2	18	2	1	2	1	2	4	1	4	1	8	8	7	7	8	6	7	3	8	8	8	8	8	9	8	7
1	0	36	0	20	2	12	2	7	1	20	3	1	2	2	2	3	2	4	1	8	7	7	7	7	5	7	4	3	7	6	8	5	7	6	7
1	0	36	0	24	8	5	2	6	2	24	3	3	3	2	3	1	3	4	2	7	7	6	8	7	4	6	4	6	7	7	8	6	9	3	7
4	0	36	0	23	8	13	0	7	1	27	3	3	2	2	3	4	3	5	2	5	5	7	7	7	2	5	2	5	3	5	6	5	8	6	5
2	1	36	0	20	6	14	3	7	2	23	3	1	3	3	3	3	1	5	1	8	8	9	9	8	5	7	1	4	1	3	5	9	9	9	7
5	0	36	0	23	6	13	6	7	6	23	4	2	3	4	3	3	1	2	1	5	5	8	7	9	5	5	4	5	7	6	6	8	9	9	7
1	0	36	0	15	18	3	3	9	5	32	4	2	4	2	4	4	4	5	3	9	7	8	9	9	1	8	5	6	7	7	9	6	9	4	7
1	0	36	0	25	10	3	5	8	1	30	4	3	4	2	3	4	3	4	3	8	9	6	7	7	5	7	1	6	6	6	5	7	7	5	6
4	0	36	0	20	10	5	6	2	2	37	4	4	4	4	4	4	5	4	4	9	8	9	7	9	7	8	8	5	5	4	2	7	1	2	6
1	1	36	0	20	12	18	2	7	2	22	4	3	2	3	1	3	1	2	1	8	6	7	6	6	6	4	4	4	6	6	5	4	7	9	4
1	1	36	0	22	8	6	6	7	1	20	5	1	3	1	2	1	1	5	1	5	9	5	9	5	1	1	1	9	5	8	9	5	9	5	9
2	0	36	0	24	5	14	3	7	2	36	5	4	4	3	4	5	4	5	2	7	6	7	9	6	6	9	1	7	9	8	7	9	9	9	9
4	0	37	0	25	18	22	20	7	1	14	1	2	2	1	2	2	2	1	1	8	8	6	9	6	4	5	1	8	7	8	8	8	8	8	8
1	0	37	0	20	8	13	11	7	2	12	2	1	1	3	1	1	1	1	1	5	7	8	7	8	7	7	5	6	8	7	8	6	8	5	5
2	0	37	0	18	12	8	0	2	1	16	2	1	1	1	2	3	1	3	2	6	7	7	7	5	3	5	3	5	5	5	6	5	9	4	7
1	0	37	0	27	6	2	1	6	6	16	2	3	2	1	2	2	1	2	1	9	8	8	5	6	2	6	2	3	6	5	5	2	2	2	5
5	1	37	0	11	5	11	4	7	2	23	2	3	2	2	3	3	3	4	1	8	8	9	5	6	1	3	5	6	6	6	7	8	9	6	3
1	1	37	0	20	2	1	1	8	2	23	2	4	3	4	3	2	1	3	1	8	9	7	7	5	3	3	5	5	9	7	7	4	5	3	7
1	0	37	0	23	10	12	20	7	5	17	2	1	2	1	2	2	1	2	4	9	8	7	9	8	1	5	2	9	5	6	4	7	9	5	2
1	0	37	0	25	6	20	2	6	2	25	3	4	3	2	3	3	1	5	1	8	7	8	5	9	2	3	3	6	8	7	7	7	7	5	4
1	0	37	0	23	7	6	18	2	6	24	3	1	3	2	3	3	1	5	3	3	3	7	5	6	5	5	4	9	7	8	8	4	8	5	6
2	0	37	0	16	9	6	4	8	6	26	4	4	3	1	3	2	3	4	2	7	6	7	6	6	3	3	1	6	6	6	6	5	5	4	6
2	0	38	0	23	6	11	2	7	2	9	1	1	1	1	1	1	1	1	1	7	8	8	6	6	3	5	2	7	9	8	7	5	5	5	8
1	0	38	0	25	8	14	1	7	2	18	2	2	1	2	2	2	2	4	1	7	8	7	7	7	2	3	2	9	7	8	8	6	9	4	4
1	1	38	0	14	10	14	4	2	2	28	3	2	3	3	3	3	4	3	4	9	9	9	9	5	5	9	1	9	9	9	9	9	6	8	7
1	1	38	0	15	5	9	1	7	2	24	3	3	3	2	3	3	3	2	2	8	8	8	4	7	4	5	2	6	6	6	6	5	4	4	5
1	1	38	0	20	8	4	6	6	1	21	3	2	2	3	2	2	2	4	1	9	8	9	9	5	2	1	2	9	6	7	5	5	9	5	5
1	0	38	0	23	12	5	1	6	1	23	3	2	2	3	3	3	2	3	2	5	5	8	8	5	1	7	4	7	7	8	9	5	8	5	9
2	1	38	0	15	2	1	1	5	2	12	3	1	1	1	1	1	1	2	1	8	8	8	5	5	4	5	5	6	8	7	7	9	7	8	8
2	0	38	0	22	2	8	4	7	2	20	3	3	2	1	2	3	1	4	1	5	5	9	9	2	9	8	5	9	8	8	7	5	9	9	8
1	0	38	0	12	6	8	4	7	1	27	4	4	4	2	3	3	1	5	1	9	9	4	5	9	4	5	1	8	9	8	8	5	9	9	9
5	0	38	0	25	20	10	6	7	1	39	5	3	5	4	4	5	4	5	4	2	4	8	5	7	4	8	5	7	7	6	3	2	3	4	6
5	0	39	0	25	12	7	5	8	1	20	1	2	2	3	3	3	1	3	2	1	4	7	8	5	9	3	3	5	5	4	6	3	6	5	7
1	0	39	0	21	3	2	3	6	6	18	2	3	3	2	2	1	1	3	1	7	4	5	9	7	6	5	1	7	8	8	8	5	7	6	7
1	0	39	0	30	8	11	3	7	6	15	2	1	2	1	2	3	1	2	1	7	8	8	8	5	1	8	1	5	9	7	7	8	5	6	8
1	0	39	0	20	3	12	2	7	1	15	3	1	2	1	2	1	1	3	1	6	5	5	9	9	1	4	1	9	9	9	9	9	9	9	8
1	0	39	0	15	8	5	4	7	2	29	3	2	3	4	3	4	2	5	3	9	8	9	8	9	6	6	3	8	8	7	5	6	8	8	4
1	0	39	0	25	8	13	3	7	1	16	4	1	1	2	2	2	1	2	1	7	8	6	7	5	3	5	1	7	6	6	6	8	7	7	7
1	0	39	0	22	3	8	1	2	2	35	5	5	4	4	4	3	3	5	2	7	5	6	5	6	3	3	5	5	6	5	5	6	5	7	6
1	0	39	0	20	14	11	4	7	1	35	5	4	4	5	4	5	2	4	2	9	9	9	8	2	7	6	1	1	6	4	5	7	9	7	2
1	0	40	0	10	5	8	5	2	6	20	2	1	1	1	2	3	3	2	5	9	9	9	9	4	5	7	1	6	9	8	9	6	9	8	9
1	1	40	0	22	10	2	2	12	2	25	2	5	2	4	3	2	1	5	1	7	7	8	8	4	1	1	3	9	6	8	8	1	2	4	5
1	0	40	0	19	0	9	12	7	2	15	2	3	2	1	2	1	1	2	1	9	9	7	9	9	7	9	1	7	7	7	8	5	9	5	7
1	0	40	0	24	10	13	5	7	2	21	3	1	3	3	2	2	2	4	1	5	5	7	8	6	7	7	2	4	5	5	7	9	9	8	6
1	1	40	0	25	6	10	2	7	2	28	3	3	4	2	3	4	4	3	2	9	9	9	5	8	5	7	5	5	5	5	5	1	6	6	5
1	0	40	0	23	4	6	0	7	1	19	3	2	2	1	2	3	1	4	1	9	8	8	8	5	1	5	1	9	7	8	8	9	9	4	9
4	0	40	0	20	1	0	0	3	5	21	3	1	1	3	2	3	3	4	1	4	4	4	2	4	4	4	1	4	9	5	8	8	9	9	9
1	0	40	0	26	8	7	8	7	1	21	4	3	1	3	2	2	1	4	1	8	3	3	5	5	3	5	1	3	5	4	4	2	9	5	4
2	1	41	0	25	4	10	2	7	6	14	1	1	2	1	2	2	2	2	1	6	6	5	8	9	6	6	4	7	8	8	8	7	7	6	7
5	0	41	0	19	4	16	0	7	2	12	2	1	1	1	1	3	1	1	1	9	9	3	9	8	2	5	3	9	9	9	9	9	9	9	9
1	0	41	0	20	2	14	2	7	2	14	2	1	1	1	2	2	1	3	1	6	5	6	5	5	1	1	3	5	6	5	4	9	9	9	8
1	1	41	0	18	3	2	1	2	1	14	2	1	3	2	2	1	1	1	1	4	4	5	6	9	5	5	6	6	5	6	8	9	9	8	8
5	1	41	0	13	3	5	1	8	2	19	3	3	3	2	2	1	1	3	1	8	7	6	9	7	1	5	2	9	9	9	8	7	8	2	7
1	0	41	0	7	0	2	3	3	0	17	3	1	1	3	3	2	3	3	1	4	8	9	7	6	4	5	4	6	9	6	4	5	9	5	6
1	1	42	0	23	6	14	3	7	2	15	2	1	1	1	2	1	1	5	1	9	9	7	6	9	1	5	2	6	6	5	4	5	9	5	5
1	0	42	0	25	4	1	3	7	2	20	2	2	2	3	2	3	3	2	1	9	9	8	7	5	5	5	2	5	9	5	2	9	9	8	7
1	1	42	0	21	5	5	3	7	6	24	2	5	3	4	2	2	1	1	2	8	8	8	8	6	5	5	3	6	8	7	8	7	6	8	8
1	0	42	0	21	0	14	5	7	1	14	3	1	1	2	2	2	1	1	1	5	5	6	7	5	7	7	1	7	6	7	7	7	9	9	5
1	0	42	0	36	4	2	0	7	1	16	3	2	1	2	2	2	1	2	1	6	5	5	6	5	4	5	3	6	7	6	6	6	9	5	7
1	0	42	0	25	5	9	2	7	2	18	3	2	2	2	2	2	1	3	1	9	8	8	9	8	2	3	5	7	8	7	5	8	7	8	8
1	1	43	0	11	8	12	4	7	2	14	1	1	1	1	2	3	1	3	1	8	9	8	7	3	1	2	2	8	7	7	6	2	9	5	7
1	0	43	0	20	5	5	5	6	2	18	3	2	4	1	2	1	1	3	1	3	5	9	8	8	5	5	1	1	1	3	8	8	7	8	5
1	0	43	0	20	3	5	5	6	2	18	3	1	3	1	2	1	1	5	1	9	2	8	7	3	2	3	1	3	8	5	5	7	9	9	7
2	0	43	0	27	5	7	1	11	2	17	4	1	1	1	2	2	1	3	2	7	7	7	8	4	2	3	2	5	8	6	6	6	6	8	5
2	1	44	0	24	10	6	2	6	4	14	1	1	3	1	2	1	1	3	1	5	7	6	8	5	2	3	5	8	9	8	8	4	8	7	7
1	0	44	0	20	4	2	1	6	2	17	2	3	1	2	2	1	1	4	1	9	2	9	9	9	8	8	9	9	9	9	9	6	9	9	9
1	1	44	0	19	3	12	2	7	2	12	2	1	1	1	1	1	1	3	1	8	8	8	9	5	1	1	3	9	9	8	6	7	9	8	8
5	0	44	0	25	4	2	2	6	1	20	3	2	2	2	2	3	1	3	2	8	8	5	6	6	2	6	2	9	9	9	8	5	9	5	8
1	1	44	0	14	3	2	1	7	6	13	3	1	1	1	2	1	1	2	1	7	7	8	5	9	4	1	1	9	9	4	9	9	9	8	9
1	1	45	0	19	2	3	2	6	2	11	1	1	3	1	1	1	1	1	1	9	9	7	9	6	1	1	1	5	6	6	6	9	9	9	4
2	1	45	0	24	6	14	0	7	1	12	2	1	2	1	1	1	1	2	1	8	5	5	7	6	5	5	2	8	8	8	7	6	8	6	8
1	1	45	0	24	10	12	10	7	2	19	3	1	3	1	3	2	2	2	2	7	7	6	5	6	6	5	4	4	9	8	8	7	6	5	6
1	1	45	0	30	4	12	2	7	2	21	4	3	1	2	2	3	2	4	1	9	5	6	6	6	9	3	3	7	7	7	7	5	2	8	8
2	0	45	0	25	3	3	1	7	2	32	5	5	2	4	4	4	1	3	4	8	5	7	9	8	5	8	4	8	7	7	7	5	5	5	6
1	0	46	0	30	16	12	12	2	2	17	1	1	3	1	2	1	3	4	1	5	3	5	5	1	1	5	1	9	8	8	7	5	5	3	5
2	0	46	0	25	10	10	1	6	1	19	2	1	1	5	2	4	2	1	1	3	2	8	7	2	1	7	1	8	8	8	9	8	7	8	1
2	1	46	0	30	5	4	2	6	2	15	2	1	3	1	2	2	1	2	1	8	9	8	5	9	5	1	1	6	9	7	5	9	7	9	9
2	1	46	0	25	6	12	2	7	2	19	2	3	2	1	2	3	1	4	1	8	6	5	7	7	5	6	3	8	7	7	6	6	7	5	7
1	1	46	0	20	20	11	10	4	4	20	4	4	4	2	2	1	1	1	2	9	6	9	4	6	5	6	2	8	6	7	6	3	9	3	7
1	0	46	0	22	9	10	4	6	5	18	4	2	2	2	2	1	1	3	1	6	5	4	8	5	2	2	5	7	8	7	6	5	3	3	6
1	0	47	0	24	12	12	6	6	2	14	3	2	2	1	2	1	1	1	1	7	7	8	5	1	2	7	2	7	6	6	5	8	7	5	5
1	1	47	0	24	6	12	3	7	2	17	4	1	2	1	2	2	1	3	1	8	8	7	5	6	3	5	3	6	7	6	6	5	9	6	7
1	1	47	0	10	1	0	0	7	4	22	5	2	2	2	2	2	2	4	1	1	7	9	7	6	6	8	2	7	8	9	7	5	9	4	6
1	0	49	0	30	4	7	1	1	2	27	3	1	3	4	3	4	1	4	4	8	7	8	7	9	7	7	8	4	7	6	7	7	7	6	7
1	1	50	0	30	8	3	4	7	6	13	2	1	1	2	3	1	1	1	1	8	8	8	9	8	6	5	3	6	6	6	7	8	8	7	6
1	1	50	0	20	4	14	3	7	2	16	3	1	2	2	2	3	1	1	1	7	8	6	5	5	4	5	2	6	5	5	5	3	3	7	5
2	1	50	0	20	5	14	3	7	2	19	3	3	2	2	2	3	1	2	1	8	8	7	5	5	4	5	3	7	4	5	5	4	5	5	5
1	1	51	0	24	3	1	1	2	1	16	1	2	2	1	2	2	1	4	1	1	5	5	7	6	1	6	1	8	8	8	8	2	4	4	6
1	0	51	0	25	5	10	5	7	2	24	3	4	2	3	3	3	1	4	1	9	9	7	7	6	7	9	6	5	4	5	7	5	7	5	7
1	0	52	0	25	8	14	3	7	1	19	3	1	3	1	2	1	1	3	4	7	7	6	5	6	4	7	4	5	5	5	4	7	3	3	4
1	1	53	0	18	3	10	0	2	2	11	1	1	1	1	1	1	1	3	1	8	7	8	9	5	2	3	3	5	7	6	7	6	9	6	5
1	1	53	0	24	5	7	5	7	2	24	4	2	2	3	3	2	3	4	1	6	4	7	6	2	1	1	1	6	6	6	6	6	4	5	5
1	1	53	0	20	3	6	3	7	2	23	4	3	3	2	3	3	2	2	1	7	8	7	8	7	5	4	2	6	8	7	8	6	6	6	5
1	0	55	0	30	4	12	4	7	6	27	4	4	4	3	3	2	3	3	1	5	6	5	6	9	6	7	3	6	4	6	7	5	8	6	7
1	1	57	0	20	7	4	7	11	6	27	5	3	3	2	3	4	3	3	1	7	9	8	5	8	5	5	5	4	4	5	7	4	5	3	5
1	0	60	0	15	20	0	0	8	2	22	2	3	4	1	3	3	2	3	2	5	5	5	5	4	3	4	3	8	9	8	9	7	5	6	7
2	1	62	0	24	1	3	2	7	2	11	2	1	1	1	1	2	1	1	1	6	6	7	6	6	5	5	6	1	5	2	1	5	5	6	6
2	1	62	0	5	4	4	2	7	1	14	3	1	3	1	2	1	1	1	1	5	5	5	5	5	1	1	1	7	3	5	5	6	6	5	7
2	0	63	0	12	2	2	0	7	6	18	3	1	1	3	2	4	2	1	1	9	9	5	1	8	1	9	1	5	9	6	5	5	9	5	1
1	1	64	0	20	10	10	6	5	2	21	3	3	2	2	2	3	1	4	1	8	6	7	3	9	9	8	2	8	8	7	5	6	8	5	4
1	1	72	0	34	15	6	6	6	1	14	5	1	1	1	2	1	1	1	1	5	5	8	9	1	5	9	1	9	9	9	8	5	8	1	5
