# Supplementary material for: Internet gaming disorder behaviours: a preliminary exploration of individualism and collectivism profiles
Source: BMC Psychiatry. 2021 May 20;21:262. doi: 10.1186/s12888-021-03245-8 (PMC8139060; doi:10.1186/s12888-021-03245-8)
Supplement: Supplementary file 2 — Additional file 2. [file 12888_2021_3245_MOESM2_ESM.csv]

COUNTRY	Gender	Age	EmergentAdults	InternetYears	OnlineHoursWeekday	PGameYears	PGameHours	Genre	SecondApp	IGDTotalScore	ZHorInd	ZVerInd	ZHorCol	ZVerCol	ZIGD_Q1	ZIGD_Q2	ZIGD_Q3	ZIGD_Q4	ZIGD_Q5	ZIGD_Q6	ZIGD_Q7	ZIGD_Q8	ZIGD_Q9	ZIGDTotalScore	CPROB11	CPROB22	Classestwo
1	1		0	1	1	1	1	1	1	1	-4.9	-2.78	-3.95	-3.6	-1.73	-1.02	-1.28	-1	-1.63	-1.01	-.66	-1.96	-.59	-2.84	.999972109310233	2.78906897672054E-005	1.00
1	1		0	16	14	3	4	7	2	17	.89	-.83	.83	-.78	-1.73	-.19	.39	-1	-.47	-1.01	-.66	1.29	-.59	-.59	.000293330606468778	.999706669393531	2.00
1	0		0	3	2	2	0	5	2	28	-.07	.31	-1.4	-1.45	-1.73	.63	.39	-.08	.69	1.36	3.09	1.29	.4	.95	.528922865743427	.471077134256573	1.00
1	1		0	7	14	0	3	5	1	24	.12	-.34	.35	-.45	-.88	1.45	2.06	-.08	-.47	-.22	.28	.48	.4	.39	.00225158629390021	.9977484137061	2.00
2	0		0	11	5	5	1	2	1	10	.7	-.34	-.29	1.37	-.88	-1.02	-1.28	-1	-1.63	-1.01	-.66	-1.96	-.59	-1.58	.0294956692787375	.970504330721262	2.00
2	0		0	10	20	2	1	8	2	17	-.84	.47	-.93	-.45	-.88	-1.02	.39	-.08	-.47	-1.01	-.66	.48	-.59	-.59	.239312672725826	.760687327274174	2.00
1	1		0	8	2	2	0	10	2	14	-.26	-.83	.19	1.87	-.88	-1.02	-.44	-1	-1.63	-.22	.28	-1.15	-.59	-1.01	.00786288843362231	.992137111566378	2.00
1	0		0	5	5	3	3	12	6	18	-1.23	-1.15	-.29	.38	-.88	-.19	-.44	-1	-.47	.57	-.66	-.34	.4	-.45	.0418567360485746	.958143263951425	2.00
2	0		0	6	0	0	3	6	2	17	1.09	-.01	.83	.54	-.88	-.19	-.44	.84	-.47	-.22	-.66	-1.15	-.59	-.59	.000364152174075938	.999635847825924	2.00
1	0		0	10	5	0	0	8	2	16	-2.77	-2.13	.35	.71	-.88	-1.02	-1.28	-.08	-.47	-.22	.28	-.34	-.59	-.73	.0072990878083474	.992700912191653	2.00
1	1		0	9	5	2	3	2	2	19	.7	-1.48	-.29	2.2	-.88	.63	-.44	-1	-.47	.57	-.66	.48	-.59	-.31	.0371479543961923	.962852045603808	2.00
1	0		0	6	4	2	3	8	1	18	.12	-.67	.99	-.12	-.88	-.19	-1.28	.84	-.47	-1.01	-.66	1.29	-.59	-.45	.000236512077992483	.999763487922007	2.00
1	0		0	4	12	1	0	8	2	15	-1.23	-.67	.19	1.54	-.88	-.19	-.44	-1	-.47	-1.01	-.66	-.34	-.59	-.87	.00957508995384377	.990424910046156	2.00
1	0		0	4	4	2	3	8	1	20	-1.04	-.83	1.46	1.7	-.88	.63	.39	-1	-.47	-.22	-.66	1.29	-.59	-.17	9.09929171763791E-005	.999909007082824	2.00
1	0		0	8	5	1	1	4	2	15	.89	-.01	.51	.71	-.88	-1.02	-.44	-1	-.47	-1.01	-.66	.48	-.59	-.87	.00129594895224166	.998704051047758	2.00
1	0		0	9	6	4	1	6	2	20	.51	-.18	-1.72	.87	-.88	.63	-.44	-.08	-.47	.57	2.16	-1.96	-.59	-.17	.842814283760141	.157185716239859	1.00
1	1		0	10	5	2	3	6	2	19	1.09	-1.15	.99	.54	-.88	-.19	.39	-.08	-.47	-1.01	-.66	1.29	-.59	-.31	.000212051925324257	.999787948074676	2.00
1	1		0	10	2	2	1	7	2	17	-.07	.31	-1.08	-.45	-.88	-1.02	.39	-1	-1.63	-.22	-.66	1.29	-.59	-.59	.304880958741211	.695119041258789	2.00
1	0		0	4	11	0	0	8	5	26	-.46	-.34	.19	-.78	-.88	-.19	1.23	1.76	.69	-.22	1.22	1.29	-.59	.67	.00442630090209036	.99557369909791	2.00
1	0		0	7	16	7	0	7	5	19	.31	.64	-1.4	-.62	-.88	-.19	-.44	1.76	-.47	-1.01	-.66	.48	-.59	-.31	.546208837030909	.453791162969091	1.00
1	1		0	13	5	4	1	9	1	18	.51	-.5	1.15	.87	-.88	.63	-.44	-.08	-.47	-1.01	-.66	.48	-.59	-.45	.000146936023926028	.999853063976074	2.00
1	0		0	9	14	4	15	8	2	23	.12	-1.48	-.45	-1.28	-.88	-.19	-1.28	1.76	.69	1.36	-.66	1.29	-.59	.25	.0352342837009459	.964765716299054	2.00
5	1		0	9	8	1	2	7	4	22	.31	-.34	.51	-.29	-.88	1.45	1.23	-.08	.69	-.22	-.66	-.34	-.59	.11	.00123162071999145	.998768379280009	2.00
1	1		0	10	4	1	3	7	2	21	.31	.15	.67	.05	-.02	.63	1.23	-.08	-.47	-1.01	-.66	-.34	.4	-.03	.00072766070851445	.999272339291486	2.00
5	0		0	7	10	1	3	7	6	16	.12	-.01	.03	-.29	-.02	-1.02	-.44	.84	-.47	-.22	-.66	.48	-.59	-.73	.00741274598378636	.992587254016214	2.00
1	1		0	15	5	1	3	7	1	21	-.07	.8	.51	-.29	-.02	.63	.39	-.08	-.47	-1.01	.28	.48	-.59	-.03	.00131421569541444	.998685784304586	2.00
1	0		0	12	6	0	2	8	2	19	-.26	-1.81	.83	1.7	-.02	-1.02	.39	-1	-.47	.57	-.66	.48	-.59	-.31	.000758392371792745	.999241607628207	2.00
2	0		0	1	0	1	0	8	2	24	.31	.15	.51	-.12	-.02	-.19	.39	.84	.69	.57	-.66	.48	.4	.39	.00125650049470628	.998743499505294	2.00
1	0		0	4	4	1	3	8	2	23	-.65	-1.15	1.15	1.7	-.02	-1.02	1.23	-.08	.69	2.15	-.66	-.34	-.59	.25	.000256225994831752	.999743774005168	2.00
1	0		0	10	9	2	3	2	5	19	.12	.64	1.15	-.45	-.02	.63	-.44	-1	-.47	.57	-.66	-.34	-.59	-.31	.000115673387231879	.999884326612768	2.00
1	0		0	12	8	12	6	7	2	25	-1.62	-.5	.99	1.21	-.02	1.45	.39	.84	.69	-.22	-.66	1.29	-.59	.53	.000530647051526564	.999469352948474	2.00
2	0		0	5	6	2	1	2	2	19	-.84	.47	-.13	-.29	-.02	-1.02	-.44	-.08	-.47	-.22	-.66	1.29	-.59	-.31	.0171086996936557	.982891300306344	2.00
1	0		0	7	4	2	0	1	1	17	.7	-.18	.51	.71	-.02	-1.02	-.44	.84	-.47	-.22	-.66	-1.15	-.59	-.59	.00137872046214517	.998621279537855	2.00
2	0		0	5	0	4	0	8	2	29	.12	-1.64	.83	-.45	-.02	.63	2.06	-.08	.69	1.36	.28	1.29	.4	1.09	.000409134623484584	.999590865376516	2.00
5	0		0	9	8	11	2	2	2	29	1.09	-.01	.83	.38	-.02	.63	2.06	-.08	.69	1.36	1.22	.48	.4	1.09	.000350848364378109	.999649151635622	2.00
1	0		0	9	7	1	4	4	2	21	.31	.15	-.77	-.29	-.02	-1.02	.39	-.08	-.47	-.22	1.22	.48	-.59	-.03	.116395072457413	.883604927542587	2.00
1	0		0	8	10	4	5	8	1	26	1.28	-.18	-.77	.05	-.02	1.45	.39	-.08	.69	.57	.28	1.29	-.59	.67	.0982648799025326	.901735120097467	2.00
1	0		0	11	9	1	4	6	2	24	.89	2.1	-.13	-2.11	-.02	-.19	.39	-1	.69	.57	.28	-1.15	3.36	.39	.00641823496966566	.993581765030334	2.00
1	1		0	7	4	0	3	2	2	26	-.84	-.18	-.77	-.12	-.02	.63	.39	-.08	.69	1.36	.28	1.29	-.59	.67	.162452978617462	.837547021382538	2.00
2	0		0	10	8	2	3	8	1	27	-1.42	-.5	-.45	.87	-.02	1.45	.39	.84	.69	.57	.28	1.29	-.59	.81	.0830904094793828	.916909590520617	2.00
1	1		0	10	7	6	5	6	2	18	.12	-.5	.35	-.62	-.02	-1.02	-1.28	.84	-.47	-1.01	1.22	.48	-.59	-.45	.00217826525009774	.997821734749902	2.00
1	1		0	7	15	4	10	7	6	23	.51	-.5	.35	.54	-.02	2.27	.39	-1	.69	-.22	-.66	1.29	.4	.25	.00254655425283687	.997453445747163	2.00
5	1		0	8	5	1	3	7	6	21	.7	1.45	-1.24	-1.61	.84	-1.02	1.23	-.08	-.47	-.22	-.66	-1.15	1.39	-.03	.314972317373438	.685027682626562	2.00
1	0		0	6	2	1	0	2	2	25	-.46	-.18	.51	.38	.84	-.19	.39	-.08	.69	.57	2.16	-1.15	.4	.53	.00178797024331866	.998212029756681	2.00
1	0		0	8	13	1	9	8	6	20	-.46	-.5	-1.72	.71	.84	-1.02	1.23	-.08	-.47	.57	-.66	-1.15	-.59	-.17	.873994624598645	.126005375401355	1.00
1	0		0	7	10	3	8	8	1	23	-1.23	-.34	-2.36	.87	.84	.63	-1.28	1.76	.69	-1.01	.28	.48	-.59	.25	.989405149624769	.0105948503752306	1.00
1	0		0	8	18	6	6	6	1	18	-2.58	-1.81	-.29	-1.12	.84	-1.02	-1.28	-.08	-.47	-.22	-.66	.48	-.59	-.45	.0447392853095375	.955260714690463	2.00
1	1		0	10	5	1	0	4	2	33	1.09	.8	-.29	1.54	.84	2.27	2.06	.84	1.86	2.15	-.66	1.29	-.59	1.66	.0262675233669838	.973732476633016	2.00
2	0		0	10	0	2	0	1	1	21	-1.62	.8	-.29	-.45	.84	.63	.39	-.08	-.47	-.22	-.66	-.34	-.59	-.03	.0359757050178539	.964024294982146	2.00
2	0		0	4	6	1	6	6	1	20	-2	-.5	-1.56	.38	.84	-1.02	.39	-1	-.47	.57	-.66	.48	-.59	-.17	.848281242982167	.151718757017833	1.00
1	0		0	10	17	0	0	4	2	28	.51	.96	-2.2	1.37	.84	.63	2.06	-.08	.69	1.36	1.22	-.34	-.59	.95	.97094938832336	.0290506116766405	1.00
1	0		0	8	18	1	3	1	2	33	1.09	.64	-2.04	-1.95	.84	1.45	2.06	2.68	1.86	-.22	-.66	1.29	1.39	1.66	.880223390102135	.119776609897865	1.00
2	0		0	4	19	1	7	8	1	35	-1.23	-.34	-1.72	-.62	.84	.63	1.23	1.76	1.86	1.36	1.22	1.29	2.37	1.94	.863499972618576	.136500027381424	1.00
1	0		0	12	12	11	10	3	1	28	-1.62	-.67	-.29	-.62	.84	.63	1.23	.84	.69	.57	-.66	.48	1.39	.95	.0366419999986465	.963358000001354	2.00
2	0		0	6	10	1	4	8	5	18	-1.23	-.67	-.45	-1.12	.84	-1.02	.39	-1	-.47	-.22	-.66	-.34	-.59	-.45	.0515350746597517	.948464925340248	2.00
1	1		0	7	6	0	2	8	2	23	-1.04	.47	.19	-1.61	.84	-.19	.39	-1	.69	.57	-.66	1.29	-.59	.25	.00418264928308816	.995817350716912	2.00
2	0		0	8	8	6	6	8	1	19	-1.81	-1.97	.83	-.12	1.69	-1.02	1.23	.84	-.47	-1.01	-.66	-1.96	-.59	-.31	.000784085458349176	.999215914541651	2.00
1	0		0	14	16	1	4	11	1	24	-.46	1.94	-.77	.38	1.69	-.19	.39	-.08	.69	.57	-.66	-.34	.4	.39	.152039780319174	.847960219680826	2.00
2	0		0	9	8	0	2	8	2	24	-1.23	-1.64	1.62	1.54	1.69	1.45	.39	-1	.69	1.36	.28	-1.96	-.59	.39	5.32372819824806E-005	.999946762718018	2.00
1	0		0	11	12	7	4	6	2	26	-1.23	-.5	-2.2	-.95	1.69	-1.02	-.44	.84	.69	2.15	-.66	1.29	-.59	.67	.971619803059246	.0283801969407537	1.00
1	0		0	9	0	4	0	1	1	34	1.86	2.1	.83	.87	1.69	1.45	2.06	1.76	1.86	2.15	-.66	1.29	-.59	1.8	.00028903318506414	.999710966814936	2.00
1	0		0	8	2	8	3	8	1	29	-.46	.8	-3	-.78	1.69	1.45	.39	1.76	.69	1.36	-.66	-.34	.4	1.09	.998032294783139	.00196770521686113	1.00
1	0		0	1	10	3	7	8	1	23	-1.62	-.18	-2.36	-.62	1.69	2.27	1.23	-.08	.69	-1.01	-.66	-1.96	-.59	.25	.98657322900463	.01342677099537	1.00
2	0		0	10	20	3	19	7	6	43	.51	2.27	-.29	-.29	1.69	2.27	2.06	1.76	3.02	2.15	2.16	1.29	3.36	3.06	.0192903439818365	.980709656018164	2.00
2	0		0	9	7	18	2	7	2	29	-.26	1.45	.35	-.12	1.69	-.19	.39	-.08	.69	1.36	2.16	1.29	-.59	1.09	.00252749165349795	.997472508346502	2.00
2	0		0	11	12	10	7	1	6	28	-.65	-.34	.35	.05	1.69	.63	1.23	-1	.69	.57	-.66	.48	2.37	.95	.00316088111137821	.996839118888622	2.00
1	1		0	13	6	7	12	6	1	23	.51	-2.3	-.13	-.12	1.69	.63	-.44	-.08	.69	-1.01	-.66	1.29	-.59	.25	.0134760734901301	.98652392650987	2.00
1	0		0	10	8	3	10	7	1	42	-1.04	.64	-3	-1.45	1.69	2.27	2.06	.84	3.02	2.15	2.16	1.29	3.36	2.92	.998069324956112	.00193067504388764	1.00
2	0	18	1	10	6	5	7	2	2	11	1.86	2.92	-.13	1.87	-1.73	-1.02	-1.28	-1	-1.63	-1.01	-.66	-.34	-.59	-1.43	.011766696427917	.988233303572083	2.00
3	0	18	1	13	6	10	0	10	2	12	.7	1.62	.35	1.37	-1.73	-1.02	-.44	-1	-1.63	-1.01	-.66	-.34	-.59	-1.29	.0026858744819242	.997314125518076	2.00
1	0	18	1	10	8	3	1	8	1	15	-1.04	1.45	.99	-.12	-1.73	-.19	-1.28	-1	-.47	-.22	-.66	-.34	.4	-.87	.000304460964491187	.999695539035509	2.00
1	1	18	1	10	7	1	3	8	2	23	-1.23	-.5	.35	.38	-1.73	.63	.39	-.08	.69	.57	1.22	.48	-.59	.25	.00406200123399192	.995937998766008	2.00
1	0	18	1	10	14	3	2	6	2	18	.12	-.34	.51	-.62	-1.73	1.45	.39	-1	-.47	-1.01	-.66	.48	-.59	-.45	.00120537032206888	.998794629677931	2.00
1	0	18	1	15	8	4	2	6	2	14	.31	-1.15	1.15	.05	-1.73	-.19	-1.28	-1	-.47	-.22	-.66	-.34	-.59	-1.01	.000132057815201355	.999867942184799	2.00
1	0	18	1	13	3	3	1	2	2	12	-1.23	-.67	.35	.05	-.88	-1.02	-.44	-.08	-1.63	-1.01	-.66	-1.96	-.59	-1.29	.00378837971899065	.996211620281009	2.00
1	0	18	1	8	7	2	5	8	5	12	.12	-.34	-.93	.54	-.88	-1.02	-.44	-1	-1.63	-1.01	-.66	-1.15	-.59	-1.29	.236350411574692	.763649588425308	2.00
1	0	18	1	13	6	5	0	2	5	20	.12	-.18	.35	-.95	-.88	-.19	1.23	-.08	-.47	-1.01	-.66	.48	.4	-.17	.00199206102862726	.998007938971373	2.00
1	1	18	1	17	10	9	0	6	2	16	-.84	-1.15	1.15	.54	-.88	-.19	-1.28	.84	-.47	-1.01	-.66	-.34	-.59	-.73	.000206727807523476	.999793272192477	2.00
5	0	18	1	9	15	6	2	7	2	16	1.86	-.01	.19	-.29	-.88	-.19	-.44	-.08	-1.63	-1.01	-.66	.48	-.59	-.73	.00249955900096267	.997500440999037	2.00
1	0	18	1	5	12	4	0	6	1	17	1.28	1.13	.99	.38	-.88	-.19	.39	-.08	-.47	-.22	-.66	-1.96	.4	-.59	.000176536257634709	.999823463742365	2.00
1	1	18	1	8	7	8	12	11	1	19	-.26	-.83	.83	.05	-.88	-.19	-.44	-.08	-.47	1.36	-.66	-.34	-.59	-.31	.000496930625922864	.999503069374077	2.00
1	1	18	1	12	1	1	1	7	6	11	-.46	.15	.03	.38	-.88	-1.02	-1.28	-1	-1.63	-1.01	-.66	-1.96	.4	-1.43	.0101605990609623	.989839400939038	2.00
1	1	18	1	7	16	4	0	6	1	10	-.07	-.99	-.77	-.95	-.88	-1.02	-1.28	-1	-1.63	-1.01	-.66	-1.96	-.59	-1.58	.116632302972615	.883367697027385	2.00
1	0	18	1	16	3	10	1	11	4	18	1.67	1.78	-.93	.54	-.88	-.19	-.44	-.08	-.47	-1.01	-.66	.48	.4	-.45	.153452723462236	.846547276537764	2.00
2	0	18	1	10	6	1	3	8	2	15	-.84	-.99	.19	1.37	-.88	-1.02	-.44	-1	-.47	-.22	-.66	-.34	-.59	-.87	.00833341239870787	.991666587601292	2.00
1	1	18	1	16	5	5	2	7	2	20	-2.58	-2.3	.19	-1.12	-.88	.63	.39	-.08	-.47	.57	-.66	-.34	-.59	-.17	.00815760668976237	.991842393310238	2.00
1	0	18	1	12	0	6	0	7	6	18	.7	.8	-.45	.87	-.88	-.19	.39	-.08	-.47	-.22	-.66	-.34	-.59	-.45	.0444031131481957	.955596886851804	2.00
1	1	18	1	10	8	1	2	6	1	15	-.07	-.18	.83	.71	-.88	-1.02	-.44	-1	-.47	-1.01	-.66	.48	-.59	-.87	.000534248264834128	.999465751735166	2.00
1	0	18	1	14	12	4	0	2	6	16	-.65	-.67	.99	-2.11	-.88	-1.02	-1.28	-1	-.47	-.22	-.66	-.34	1.39	-.73	.000186190306847396	.999813809693153	2.00
1	1	18	1	14	5	14	8	7	2	16	1.47	.8	-.77	.38	-.88	-.19	-.44	-1	-.47	-1.01	-.66	.48	-.59	-.73	.0967253778596248	.903274622140375	2.00
1	0	18	1	12	19	6	9	7	1	20	1.67	.31	-1.72	-.95	-.88	-1.02	-1.28	.84	-.47	.57	.28	1.29	-.59	-.17	.71077644962721	.28922355037279	1.00
1	0	18	1	10	7	7	3	7	2	25	-.26	-1.32	.67	.54	-.02	1.45	.39	-1	.69	-.22	2.16	.48	-.59	.53	.00102026581839973	.9989797341816	2.00
1	0	18	1	12	17	2	4	11	2	16	-1.23	.15	-.77	-.29	-.02	-1.02	-.44	-1	-.47	-.22	-.66	-.34	-.59	-.73	.170872172651447	.829127827348553	2.00
1	0	18	1	14	5	2	3	11	1	18	-.07	-.01	.19	.05	-.02	-.19	-.44	-1	-.47	-.22	.28	-.34	-.59	-.45	.00472986447506775	.995270135524932	2.00
2	0	18	1	12	0	3	2	2	1	16	-.26	-.01	.19	.71	-.02	-1.02	-.44	-1	-.47	-.22	-.66	-.34	-.59	-.73	.00582171853400852	.994178281465991	2.00
1	0	18	1	14	14	12	12	7	1	24	.12	1.62	.99	-.62	-.02	-.19	.39	.84	.69	1.36	-.66	-.34	.4	.39	.000192175154756171	.999807824845244	2.00
1	0	18	1	16	8	7	4	8	1	17	.12	-1.48	.51	.87	-.02	-1.02	.39	-.08	-.47	-1.01	-.66	-.34	-.59	-.59	.00178312524555667	.998216874754443	2.00
1	1	18	1	14	3	1	2	7	2	15	-1.62	.47	.35	.38	-.02	-1.02	-1.28	-.08	-1.63	.57	-.66	-1.15	-.59	-.87	.00437556589425655	.995624434105743	2.00
2	0	18	1	10	7	4	1	7	1	21	.7	1.29	-.77	1.21	-.02	.63	-.44	.84	-.47	.57	-.66	-.34	-.59	-.03	.13743401089034	.86256598910966	2.00
1	1	18	1	13	9	1	2	4	1	17	1.09	-.67	1.15	.05	-.02	-1.02	-.44	-1	-.47	.57	-.66	-.34	-.59	-.59	.000103280318213794	.999896719681786	2.00
1	0	18	1	9	8	1	3	7	2	19	-.84	-.18	.51	1.54	-.02	.63	-1.28	-.08	-.47	.57	.28	-1.15	-.59	-.31	.00261330587030251	.997386694129698	2.00
1	1	18	1	6	5	3	4	7	2	17	.12	1.29	-.29	.87	-.02	-.19	-1.28	-.08	.69	-1.01	-.66	-.34	-.59	-.59	.0291324806968303	.97086751930317	2.00
2	1	18	1	11	0	2	2	7	5	16	.31	.64	.35	.38	-.02	-1.02	-.44	-.08	-.47	-.22	-.66	-1.15	-.59	-.73	.00248494704176877	.997515052958231	2.00
1	0	18	1	6	4	4	2	11	2	17	.31	-.83	1.62	2.04	-.02	-1.02	.39	-.08	-.47	-1.01	-.66	-.34	-.59	-.59	3.70130564006302E-005	.999962986943599	2.00
5	1	18	1	7	10	7	2	6	6	21	-.07	.8	.19	1.21	-.02	-.19	-.44	-.08	-.47	.57	-.66	1.29	-.59	-.03	.00599103031351831	.994008969686482	2.00
1	1	18	1	12	0	8	4	8	1	23	.89	1.45	.35	1.21	-.02	.63	.39	-.08	.69	.57	.28	-.34	-.59	.25	.00246589354354443	.997534106456455	2.00
1	0	18	1	7	1	2	5	1	2	15	-1.23	-1.48	1.62	1.21	-.02	-1.02	-1.28	-.08	-.47	-.22	-.66	-1.15	-.59	-.87	4.89890051736055E-005	.999951010994826	2.00
2	0	18	1	10	7	4	3	6	1	23	-1.62	.15	-1.4	.71	-.02	-.19	1.23	-.08	.69	1.36	-.66	-.34	-.59	.25	.745600764681613	.254399235318387	1.00
1	0	18	1	10	6	6	3	7	6	19	-2.77	-.18	.83	-.29	-.02	-1.02	.39	-.08	-.47	-.22	-.66	.48	-.59	-.31	.000927468215237289	.999072531784763	2.00
1	0	18	1	10	20	4	4	4	1	25	-.26	-.5	.51	.05	-.02	-.19	.39	-.08	.69	1.36	-.66	1.29	.4	.53	.00158269552244312	.998417304477557	2.00
1	1	18	1	15	0	2	6	6	2	25	-1.62	1.94	-3.31	-3.11	-.02	-.19	.39	-.08	.69	-.22	3.09	.48	-.59	.53	.99918739274351	.000812607256490111	1.00
1	0	18	1	13	6	3	1	1	2	30	-.46	-.83	-1.72	.05	-.02	-.19	1.23	.84	.69	2.15	1.22	1.29	.4	1.24	.857701223309968	.142298776690032	1.00
1	0	18	1	8	3	0	2	6	6	19	.31	1.45	-.13	.71	-.02	-.19	-1.28	-.08	-.47	-.22	-.66	1.29	-.59	-.31	.0148982316816558	.985101768318344	2.00
1	0	18	1	10	14	0	7	1	2	29	-.07	.8	-.13	-.12	-.02	2.27	.39	1.76	.69	.57	1.22	.48	-.59	1.09	.0140873663450975	.985912633654902	2.00
1	1	18	1	18	7	8	2	6	2	26	-.07	1.94	-1.08	.05	-.02	-.19	2.06	.84	.69	-.22	.28	1.29	-.59	.67	.315875085788481	.684124914211519	2.00
1	1	18	1	14	12	13	3	7	1	28	-.07	.64	-1.08	-1.45	-.02	.63	.39	.84	.69	.57	1.22	1.29	.4	.95	.255401012511195	.744598987488805	2.00
1	0	18	1	8	13	5	6	8	1	26	-.46	-.5	.19	-.62	-.02	1.45	1.23	.84	.69	-1.01	-.66	1.29	.4	.67	.00462268763851335	.995377312361487	2.00
2	1	18	1	15	7	3	4	7	1	23	-.65	-.83	-1.4	-1.78	-.02	.63	.39	-.08	.69	-.22	.28	-.34	.4	.25	.562924407416084	.437075592583916	1.00
1	0	18	1	9	13	4	6	8	1	19	.7	.15	-1.08	-.12	-.02	-.19	.39	-.08	-.47	-1.01	.28	-.34	-.59	-.31	.275923171440743	.724076828559257	2.00
2	1	18	1	14	6	5	3	2	1	25	1.86	-1.64	-.93	-1.28	-.02	1.45	.39	1.76	.69	-1.01	-.66	1.29	-.59	.53	.11403632694397	.88596367305603	2.00
1	1	18	1	9	6	5	6	7	1	26	.12	.31	-.13	-.29	-.02	1.45	-1.28	.84	.69	-.22	.28	1.29	-.59	.67	.0130796419866447	.986920358013355	2.00
1	1	18	1	6	6	3	5	7	1	15	.31	.31	.03	-.45	-.02	-1.02	-.44	1.76	-.47	-1.01	-.66	.48	-.59	-.87	.00667744373232778	.993322556267672	2.00
2	0	18	1	10	7	2	3	2	1	26	.51	-.5	-.13	-.12	.84	.63	.39	2.68	.69	.57	-.66	-1.15	.4	.67	.0125546791459512	.987445320854049	2.00
2	0	18	1	6	13	1	10	8	1	15	.31	-.18	-1.4	-.62	.84	-1.02	-1.28	-1	-.47	-1.01	-.66	-.34	-.59	-.87	.554298296810445	.445701703189555	1.00
2	1	18	1	5	3	3	6	8	2	32	-.46	.15	.19	.54	.84	1.45	1.23	.84	1.86	.57	.28	1.29	1.39	1.52	.00589269045747906	.994107309542521	2.00
2	1	18	1	10	8	2	4	8	2	25	.31	-1.48	-.45	-1.45	.84	.63	1.23	-.08	.69	.57	-.66	-.34	.4	.53	.0321506966013683	.967849303398632	2.00
1	0	18	1	10	5	4	4	8	2	19	-.07	-.34	.83	-.78	.84	.63	-1.28	.84	-.47	-.22	-.66	-1.15	-.59	-.31	.000380193034472315	.999619806965528	2.00
1	0	18	1	13	0	4	4	8	6	29	-.46	-.67	-1.56	.87	.84	1.45	.39	.84	.69	1.36	1.22	.48	-.59	1.09	.801296842335624	.198703157664376	1.00
1	1	18	1	8	18	2	6	4	2	14	-3.93	-1.97	-2.84	-1.95	.84	-1.02	-.44	-1	-.47	-1.01	-.66	-1.96	-.59	-1.01	.998482568836845	.00151743116315508	1.00
2	0	18	1	10	5	2	5	9	5	28	.31	2.27	-2.36	1.04	.84	-1.02	2.06	.84	.69	.57	2.16	.48	-.59	.95	.982444671552293	.0175553284477068	1.00
2	0	18	1	14	14	8	4	7	1	26	.51	1.94	-1.72	-.62	.84	-1.02	1.23	1.76	.69	1.36	.28	-.34	-.59	.67	.776969430916463	.223030569083537	1.00
5	0	18	1	12	16	1	14	11	1	24	1.47	2.43	-.13	-1.45	.84	-.19	2.06	-1	.69	.57	-.66	.48	-.59	.39	.00624125931610696	.993758740683893	2.00
1	1	18	1	15	10	2	2	6	1	21	-.65	1.29	-1.4	.05	.84	-.19	.39	-.08	-.47	-1.01	-.66	.48	.4	-.03	.644364127244808	.355635872755192	1.00
1	1	18	1	12	6	2	2	6	1	29	.31	-.34	.51	-.12	.84	.63	2.06	-.08	.69	1.36	.28	1.29	-.59	1.09	.00128125393350407	.998718746066496	2.00
1	1	18	1	13	10	1	2	1	2	28	-.26	-.18	-1.08	-2.11	.84	1.45	1.23	1.76	.69	1.36	-.66	-.34	-.59	.95	.24311412462215	.75688587537785	2.00
1	0	18	1	10	15	6	6	7	1	36	-1.04	.47	-.29	-.78	.84	.63	.39	2.68	1.86	1.36	3.09	1.29	1.39	2.08	.0287354192670644	.971264580732936	2.00
2	0	18	1	8	12	3	4	6	2	27	.51	-1.97	-.93	-.62	.84	.63	-.44	.84	.69	1.36	1.22	.48	-.59	.81	.183759232262321	.816240767737679	2.00
2	0	18	1	5	15	0	0	8	1	37	-.65	-.18	-.13	-.62	.84	1.45	1.23	2.68	1.86	2.15	1.22	1.29	1.39	2.22	.0154130570781569	.984586942921843	2.00
2	1	18	1	6	4	6	7	2	1	28	-1.62	-.34	-.45	-.29	.84	.63	.39	-.08	.69	1.36	1.22	1.29	-.59	.95	.0679092442737272	.932090755726273	2.00
1	0	18	1	7	10	1	2	7	5	29	.12	1.45	.35	1.21	.84	.63	.39	1.76	.69	-.22	.28	1.29	1.39	1.09	.00308242497342845	.996917575026571	2.00
1	1	18	1	9	8	3	5	8	2	32	-1.42	-.18	-.93	-.45	.84	.63	1.23	.84	1.86	1.36	1.22	1.29	.4	1.52	.27648242690076	.72351757309924	2.00
2	1	18	1	12	15	4	4	2	1	27	.89	.64	-.77	-.12	.84	.63	.39	-.08	.69	-.22	1.22	1.29	.4	.81	.101967011695331	.898032988304669	2.00
1	1	18	1	12	14	3	3	4	1	32	.7	.64	-.45	-.12	.84	1.45	1.23	.84	1.86	.57	2.16	1.29	-.59	1.52	.0358115854331933	.964188414566807	2.00
2	1	18	1	15	9	0	0	4	1	23	.12	-.5	-.29	-.29	.84	-.19	-.44	-.08	.69	.57	1.22	-.34	-.59	.25	.0240118258630244	.975988174136976	2.00
5	1	18	1	13	14	9	8	6	5	23	1.28	-.18	.83	-.95	.84	-1.02	2.06	-1	.69	-1.01	.28	1.29	-.59	.25	.000245313037870329	.99975468696213	2.00
1	0	18	1	1	0	3	0	8	6	23	-1.81	-.34	.19	-.29	.84	-1.02	-.44	-.08	.69	.57	.28	1.29	-.59	.25	.0073229492208686	.992677050779131	2.00
1	0	18	1	11	7	7	6	11	1	43	-.07	-.18	-.77	-.12	1.69	2.27	2.06	2.68	3.02	2.15	2.16	1.29	2.37	3.06	.134252674601341	.865747325398659	2.00
1	0	18	1	9	9	3	1	4	6	19	-.46	-.18	.51	.71	1.69	-1.02	-1.28	-.08	-.47	-1.01	-.66	1.29	-.59	-.31	.00193040019751913	.998069599802481	2.00
1	1	18	1	13	13	5	1	6	1	30	-1.04	-.18	.83	.21	1.69	.63	-.44	.84	.69	2.15	2.16	.48	-.59	1.24	.000630380091962449	.999369619908037	2.00
1	1	18	1	5	6	1	0	7	2	36	.12	.8	-2.04	-1.95	1.69	2.27	2.06	2.68	1.86	2.15	-.66	1.29	-.59	2.08	.906368107860027	.0936318921399726	1.00
1	0	18	1	6	8	2	14	8	1	28	-2.2	1.29	.51	1.21	1.69	2.27	1.23	2.68	.69	-1.01	1.22	-1.96	-.59	.95	.00338617209444169	.996613827905558	2.00
1	0	18	1	1	0	2	3	11	1	38	-.46	.31	.83	-.45	1.69	2.27	2.06	1.76	1.86	1.36	2.16	1.29	.4	2.36	.000448017297716771	.999551982702283	2.00
1	0	18	1	10	15	5	4	1	2	35	.51	.96	.19	-.62	1.69	-.19	1.23	1.76	1.86	2.15	2.16	-.34	2.37	1.94	.0032943288153342	.996705671184666	2.00
5	0	18	1	14	12	10	20	6	2	33	-.26	-.5	.51	2.2	1.69	-1.02	1.23	2.68	1.86	2.15	1.22	1.29	-.59	1.66	.00260750654768449	.997392493452316	2.00
2	0	18	1	13	13	0	3	2	2	27	1.47	-.83	-.45	-1.61	1.69	-.19	1.23	-1	.69	-.22	2.16	.48	.4	.81	.0217764476765198	.97822355232348	2.00
1	0	18	1	13	10	12	10	7	1	25	.89	.15	-.29	-.95	1.69	-.19	-1.28	.84	.69	.57	-.66	-.34	2.37	.53	.0161719243060406	.983828075693959	2.00
5	0	18	1	18	20	11	19	6	1	44	1.28	2.43	-2.84	-2.44	1.69	2.27	2.06	1.76	3.02	2.15	3.09	1.29	3.36	3.2	.990857550738221	.00914244926177903	1.00
1	1	18	1	16	7	2	4	8	1	39	1.86	.8	.35	.87	1.69	2.27	1.23	1.76	1.86	1.36	3.09	.48	2.37	2.5	.00176499359730497	.998235006402695	2.00
1	0	19	1	11	9	6	1	6	2	11	.12	-.83	.51	.71	-1.73	-1.02	-1.28	-1	-1.63	-1.01	-.66	-.34	-.59	-1.43	.0016741972880154	.998325802711985	2.00
2	0	19	1	10	1	2	1	1	6	9	1.09	.15	-.45	.21	-1.73	-1.02	-1.28	-1	-1.63	-1.01	-.66	-1.96	-.59	-1.72	.035228490224415	.964771509775585	2.00
2	1	19	1	8	0	1	0	7	1	11	-1.23	-1.97	.35	.38	-1.73	-1.02	-1.28	-1	-1.63	-1.01	-.66	-.34	-.59	-1.43	.00430609426259633	.995693905737404	2.00
2	1	19	1	1	0	0	4	6	2	15	-2.77	-1.48	-2.2	-.78	-1.73	-.19	-.44	-1	-.47	-.22	-.66	-.34	-.59	-.87	.983034449006562	.0169655509934385	1.00
2	0	19	1	14	15	7	4	2	1	16	.31	.47	.35	.38	-1.73	-1.02	.39	-1	-.47	-1.01	-.66	.48	.4	-.73	.00250180230887289	.997498197691127	2.00
1	1	19	1	13	7	5	5	8	1	23	1.09	-.34	-.29	.71	-1.73	.63	.39	-1	.69	.57	1.22	1.29	-.59	.25	.0227429647188652	.977257035281135	2.00
1	1	19	1	9	7	1	1	2	2	11	-.84	-1.32	.99	-1.28	-1.73	-1.02	-1.28	-1	-1.63	-1.01	-.66	-.34	-.59	-1.43	.000244931104207368	.999755068895793	2.00
1	1	19	1	10	8	0	4	2	1	12	-.26	-.99	1.15	1.7	-1.73	-1.02	-.44	-1	-1.63	-1.01	-.66	-.34	-.59	-1.29	.000227321888041197	.999772678111959	2.00
1	1	19	1	8	6	20	2	7	2	19	-1.81	-.01	.67	.54	-.88	-.19	-.44	-.08	-.47	.57	-.66	.48	-.59	-.31	.00151863113477551	.998481368865224	2.00
2	0	19	1	15	5	1	1	8	2	16	.51	1.62	.83	.54	-.88	-.19	-.44	-.08	-.47	-.22	.28	-1.96	-.59	-.73	.000403878943567627	.999596121056432	2.00
1	1	19	1	9	10	4	0	1	2	12	-.65	.15	.51	.38	-.88	-1.02	-1.28	-.08	-1.63	-1.01	-.66	-1.15	-.59	-1.29	.00186463919939099	.998135360800609	2.00
2	1	19	1	10	15	4	3	2	2	17	.31	.64	.99	-.45	-.88	-1.02	-1.28	-1	-.47	2.15	-.66	-.34	-.59	-.59	.000196725456699297	.999803274543301	2.00
1	1	19	1	14	6	3	20	13	1	20	-1.42	-.18	1.15	.38	-.88	1.45	.39	-.08	-.47	-.22	-.66	-1.15	.4	-.17	.000226794760346397	.999773205239654	2.00
1	0	19	1	15	4	1	2	12	2	16	.12	1.13	.99	1.21	-.88	-.19	-.44	-1	-.47	-.22	-.66	-.34	-.59	-.73	.000299964116003909	.999700035883996	2.00
2	1	19	1	13	5	0	0	9	2	17	1.09	-1.15	.35	-1.61	-.88	-.19	-.44	-.08	-.47	-1.01	.28	-.34	-.59	-.59	.00134045281298414	.998659547187016	2.00
1	0	19	1	10	3	2	0	8	1	11	.12	.47	-.29	.71	-.88	-1.02	-1.28	-1	-1.63	-1.01	-.66	-1.15	-.59	-1.43	.029004283488545	.970995716511455	2.00
2	0	19	1	17	6	5	0	6	2	16	-.84	.31	.19	1.37	-.88	-1.02	-.44	-.08	-.47	-1.01	.28	-.34	-.59	-.73	.00791587537915761	.992084124620842	2.00
2	1	19	1	14	0	2	0	8	2	18	.12	.8	.35	-.78	-.88	-.19	.39	-1	-.47	-.22	-.66	.48	-.59	-.45	.00199303717185236	.998006962828147	2.00
1	1	19	1	11	10	2	2	6	2	19	-.07	-.34	.99	-.62	-.88	.63	.39	-1	-.47	-1.01	-.66	.48	.4	-.31	.000219583504720668	.999780416495279	2.00
1	1	19	1	11	10	2	5	2	2	17	1.67	.64	1.15	1.04	-.88	-.19	.39	-1	-.47	-1.01	-.66	.48	-.59	-.59	.000104274668093212	.999895725331907	2.00
2	0	19	1	7	8	2	2	7	1	19	-.65	.8	.35	.54	-.88	2.27	-.44	-.08	-.47	-1.01	-.66	-.34	-.59	-.31	.00338448285290932	.996615517147091	2.00
1	1	19	1	10	15	1	3	2	2	18	.12	-.83	-.13	-.78	-.88	-1.02	1.23	-.08	-.47	-1.01	-.66	.48	-.59	-.45	.0122233687005619	.987776631299438	2.00
1	0	19	1	12	10	7	3	6	2	11	.31	-1.48	-2.04	.21	-.88	-1.02	-.44	-1	-1.63	-1.01	-.66	-1.96	-.59	-1.43	.943126212935817	.056873787064183	1.00
1	1	19	1	15	4	2	4	7	5	10	-1.04	-1.97	.51	.05	-.88	-1.02	-1.28	-1	-1.63	-1.01	-.66	-1.96	-.59	-1.58	.0021041141572658	.997895885842734	2.00
2	0	19	1	7	5	5	2	6	2	15	-.84	-.18	1.62	-.29	-.88	-1.02	-1.28	-1	-.47	-1.01	.28	.48	-.59	-.87	2.92947274323818E-005	.999970705272567	2.00
2	1	19	1	7	6	2	1	2	1	30	-3.16	-1.32	-2.04	-1.78	-.88	1.45	.39	1.76	.69	1.36	1.22	-.34	2.37	1.24	.966019338905489	.0339806610945106	1.00
1	1	19	1	13	9	12	2	7	6	28	-.26	1.78	.35	-1.12	-.88	1.45	1.23	.84	.69	1.36	.28	1.29	-.59	.95	.00197768947509936	.998022310524901	2.00
1	0	19	1	10	12	6	3	2	1	34	.7	.96	.83	.87	-.88	-.19	1.23	1.76	1.86	2.15	1.22	1.29	3.36	1.8	.000423679076744898	.999576320923255	2.00
1	1	19	1	9	8	2	3	6	2	19	.7	1.78	1.62	-1.78	-.88	.63	.39	-1	-.47	-1.01	-.66	1.29	-.59	-.31	1.22437449500148E-005	.99998775625505	2.00
1	0	19	1	17	9	5	1	2	2	12	-.07	.64	-1.4	-.45	-.88	-1.02	-1.28	-1	-1.63	-1.01	-.66	-.34	-.59	-1.29	.5830628397172	.416937160282799	1.00
2	0	19	1	15	6	10	2	2	2	24	-.46	-.83	-.45	-.62	-.88	1.45	1.23	-.08	.69	-1.01	-.66	.48	1.39	.39	.0468135636855549	.953186436314445	2.00
5	0	19	1	13	14	5	2	6	6	23	1.28	1.78	.19	1.37	-.88	-1.02	1.23	-.08	.69	1.36	1.22	-1.15	.4	.25	.00404725252257246	.995952747477427	2.00
1	0	19	1	6	5	3	3	7	2	23	1.09	-.99	-.29	-1.28	-.88	2.27	.39	-.08	-.47	-.22	.28	.48	-.59	.25	.0148083798660691	.985191620133931	2.00
1	0	19	1	14	12	8	3	6	2	15	-.26	-1.97	1.46	1.7	-.02	-1.02	-1.28	-1	-.47	-1.01	-.66	.48	-.59	-.87	7.59105200320019E-005	.999924089479968	2.00
1	1	19	1	7	14	4	2	6	1	15	.12	.31	.99	.21	-.02	-1.02	-.44	-1	-.47	-1.01	-.66	-.34	-.59	-.87	.000245601938411611	.999754398061588	2.00
1	0	19	1	15	3	2	0	11	1	17	1.67	.31	-1.56	-1.78	-.02	-1.02	-.44	-.08	-.47	-1.01	.28	-.34	-.59	-.59	.529885302939532	.470114697060468	1.00
1	0	19	1	8	5	6	1	11	2	14	-1.81	-.83	.35	.38	-.02	-1.02	-1.28	-1	-.47	.57	-.66	-1.96	-.59	-1.01	.00486751683423768	.995132483165762	2.00
1	0	19	1	11	7	5	3	8	6	17	1.28	.47	-.29	-.62	-.02	-.19	-1.28	-.08	-.47	-1.01	-.66	.48	-.59	-.59	.015405799774961	.984594200225039	2.00
5	1	19	1	10	4	7	0	2	1	19	-.84	-.83	1.15	-.12	-.02	-1.02	.39	-1	-.47	-.22	.28	-.34	.4	-.31	.000175054975043884	.999824945024956	2.00
1	1	19	1	13	10	5	2	9	2	18	1.28	-.18	-.29	-.45	-.02	-.19	-1.28	-1	-.47	-.22	-.66	1.29	-.59	-.45	.0164310369478019	.983568963052198	2.00
1	1	19	1	10	20	0	2	7	2	19	-1.23	-.67	-.93	-1.12	-.02	-.19	.39	-.08	-.47	-.22	-.66	-.34	-.59	-.31	.239838057484083	.760161942515917	2.00
1	0	19	1	17	2	8	6	2	2	19	-1.23	.31	1.46	.05	-.02	-1.02	-1.28	-.08	-.47	-1.01	1.22	1.29	-.59	-.31	6.25920504873225E-005	.999937407949513	2.00
2	1	19	1	12	0	2	0	11	2	18	-1.04	-.67	.35	.54	-.02	-1.02	.39	-1	-.47	-.22	-.66	.48	-.59	-.45	.00401689987259087	.995983100127409	2.00
1	0	19	1	13	15	1	0	6	5	20	1.86	.47	-.29	-.62	-.02	-1.02	.39	-1	-.47	-1.01	2.16	.48	-.59	-.17	.0130472142125516	.986952785787448	2.00
2	0	19	1	13	6	3	6	7	1	25	-.26	1.29	.19	-.78	-.02	-.19	-.44	-.08	.69	1.36	1.22	-1.15	2.37	.53	.00391561836595105	.996084381634049	2.00
2	1	19	1	11	6	1	1	2	2	19	.12	.15	.19	-.29	-.02	-.19	-.44	-.08	-.47	-.22	-.66	.48	-.59	-.31	.00411156919438923	.995888430805611	2.00
1	1	19	1	19	19	2	1	2	2	17	-.26	.47	-.45	-1.12	-.02	-.19	-.44	-1	-.47	-.22	-.66	-.34	-.59	-.59	.0376903192361698	.96230968076383	2.00
1	1	19	1	12	7	2	4	6	1	21	-.46	.31	-.13	-.78	-.02	.63	.39	-.08	-.47	-.22	.28	-.34	-.59	-.03	.0138027250979304	.98619727490207	2.00
1	1	19	1	12	18	3	7	2	1	27	-.84	-.67	.35	-1.95	-.02	1.45	.39	-.08	.69	.57	.28	1.29	.4	.81	.00212734148880025	.9978726585112	2.00
1	1	19	1	10	0	2	7	4	6	38	1.28	1.62	-1.4	-1.95	-.02	1.45	1.23	2.68	1.86	2.15	2.16	.48	3.36	2.36	.390528507540554	.609471492459446	2.00
1	0	19	1	10	9	3	16	8	1	16	1.28	-.99	-.77	.21	-.02	-1.02	-1.28	-.08	-.47	-1.01	-.66	.48	-.59	-.73	.104599442108108	.895400557891892	2.00
2	0	19	1	14	18	13	10	7	5	25	.12	-.83	-.29	-.95	-.02	1.45	-.44	-.08	.69	.57	.28	1.29	-.59	.53	.0209319024989087	.979068097501091	2.00
2	0	19	1	8	9	5	0	8	2	27	1.47	1.78	.35	1.54	-.02	2.27	-.44	2.68	.69	-.22	-.66	1.29	-.59	.81	.00222080915761302	.997779190842387	2.00
2	1	19	1	9	14	8	10	7	6	14	.31	-.18	-2.2	-.62	-.02	-1.02	-1.28	-1	-.47	-1.01	-.66	-.34	-.59	-1.01	.958898637712853	.0411013622871472	1.00
1	1	19	1	8	15	7	3	6	1	19	.7	-.67	-1.08	-.12	-.02	-1.02	.39	-.08	-.47	-1.01	-.66	1.29	-.59	-.31	.28250165180677	.71749834819323	2.00
2	1	19	1	18	2	8	0	6	2	25	.51	-.5	1.15	.38	-.02	1.45	1.23	-.08	.69	-.22	-.66	1.29	-.59	.53	.000131104286439093	.999868895713561	2.00
2	0	19	1	16	4	5	1	8	1	27	-2.2	1.29	1.46	.05	-.02	2.27	1.23	-1	.69	-.22	1.22	1.29	-.59	.81	7.97948886197655E-005	.99992020511138	2.00
2	1	19	1	10	12	4	2	6	1	24	-1.81	-1.81	-.13	.21	-.02	.63	2.06	.84	.69	-1.01	-.66	.48	-.59	.39	.0276049185100979	.972395081489902	2.00
1	1	19	1	9	5	6	2	11	4	20	.12	.64	-.29	-.62	.84	-1.02	-1.28	.84	-.47	.57	-.66	.48	-.59	-.17	.0213079163084301	.97869208369157	2.00
2	0	19	1	13	15	15	2	2	2	26	-.84	.31	-.77	-.62	.84	.63	.39	1.76	.69	.57	.28	-1.15	.4	.67	.144801554773804	.855198445226196	2.00
1	1	19	1	9	7	0	3	7	6	18	.12	1.62	-1.4	-1.61	.84	-.19	-.44	.84	-.47	-.22	-.66	-1.96	-.59	-.45	.492787699165472	.507212300834528	2.00
1	1	19	1	10	8	0	2	7	2	21	.12	.31	.67	.38	.84	-.19	.39	-.08	1.86	-1.01	-.66	-.34	-.59	-.03	.000824986294061594	.999175013705938	2.00
1	0	19	1	10	8	2	2	8	2	23	-.65	-.18	.83	-.78	.84	-1.02	-.44	.84	.69	-.22	.28	.48	.4	.25	.000447106087801725	.999552893912198	2.00
1	0	19	1	14	10	3	4	2	5	20	.51	-1.32	1.46	.54	.84	-.19	-1.28	.84	-.47	-1.01	.28	-.34	.4	-.17	4.51490211593524E-005	.999954850978841	2.00
1	0	19	1	13	12	6	1	11	2	18	-.07	1.13	.83	.87	.84	-1.02	.39	-1	-.47	-.22	-.66	-1.96	1.39	-.45	.000526303101381404	.999473696898619	2.00
1	1	19	1	8	6	5	2	2	5	18	-.07	-.18	-.29	-.62	.84	-.19	-.44	-1	-.47	-.22	-.66	-.34	-.59	-.45	.0232203731176253	.976779626882375	2.00
1	1	19	1	12	10	2	6	9	2	21	.12	.15	-1.4	-.95	.84	.63	-.44	-.08	-.47	-.22	-.66	.48	-.59	-.03	.545703925161233	.454296074838767	1.00
1	1	19	1	11	8	0	5	6	2	25	-.65	.8	.83	.21	.84	.63	.39	-1	.69	-.22	.28	1.29	.4	.53	.000541315098089605	.99945868490191	2.00
1	0	19	1	5	3	2	2	8	2	32	1.09	.64	-.77	-.78	.84	.63	1.23	.84	1.86	1.36	1.22	.48	1.39	1.52	.084149335853429	.915850664146571	2.00
1	0	19	1	7	10	1	3	7	2	25	-.65	-.99	-.77	-.78	.84	1.45	1.23	-.08	-.47	-.22	.28	.48	-.59	.53	.139842917197368	.860157082802632	2.00
1	0	19	1	15	5	6	3	6	1	29	-2.2	-.01	-.29	.71	.84	-.19	.39	1.76	.69	1.36	.28	.48	1.39	1.09	.056386041686337	.943613958313663	2.00
1	0	19	1	10	7	4	6	6	6	28	-.65	-.01	.35	.54	.84	.63	1.23	-.08	.69	1.36	.28	.48	.4	.95	.0034951636724967	.996504836327503	2.00
2	1	19	1	11	18	6	10	7	1	29	-.07	-.01	.51	.87	.84	1.45	2.06	1.76	.69	-.22	-.66	1.29	-.59	1.09	.00177711552171295	.998222884478287	2.00
1	1	19	1	15	5	15	3	2	6	30	-.84	.96	-1.4	-.45	.84	1.45	2.06	-.08	.69	.57	1.22	1.29	-.59	1.24	.633296123989897	.366703876010104	1.00
2	1	19	1	14	3	3	2	7	2	28	.12	-.01	.83	.05	.84	1.45	1.23	.84	.69	.57	-.66	1.29	-.59	.95	.000430690922037742	.999569309077962	2.00
1	0	19	1	8	15	0	3	8	2	36	1.28	1.62	-.29	-1.45	.84	.63	2.06	1.76	1.86	2.15	3.09	.48	.4	2.08	.0121708556995576	.987829144300442	2.00
1	1	19	1	10	0	3	7	6	1	24	.7	.31	-.13	-1.78	.84	-.19	-.44	.84	.69	-.22	-.66	1.29	.4	.39	.00785430352559164	.992145696474408	2.00
1	1	19	1	12	8	5	2	2	1	33	-1.42	-.18	-.93	-.45	.84	1.45	1.23	.84	1.86	.57	1.22	1.29	1.39	1.66	.27648242690076	.72351757309924	2.00
1	0	19	1	11	16	3	2	8	1	27	1.86	-.83	-.93	-.78	.84	-1.02	-1.28	-.08	.69	2.15	3.09	1.29	-.59	.81	.122808178953631	.877191821046369	2.00
1	1	19	1	7	7	8	9	4	1	24	.89	2.76	-2.84	-.12	.84	.63	-1.28	1.76	.69	.57	-.66	.48	-.59	.39	.995158515170013	.00484148482998699	1.00
1	1	19	1	10	10	0	4	5	4	16	-.46	-.5	-.45	.05	.84	-1.02	-1.28	-.08	-.47	-.22	-.66	.48	.4	-.73	.0536115873975965	.946388412602403	2.00
1	0	19	1	8	14	1	4	7	2	20	-.26	.47	-.29	.71	1.69	-.19	-1.28	1.76	-.47	-1.01	.28	-1.15	-.59	-.17	.0322816746465511	.967718325353449	2.00
1	0	19	1	10	6	13	12	11	1	39	1.86	1.78	1.62	.54	1.69	2.27	1.23	1.76	1.86	2.15	1.22	1.29	2.37	2.5	1.4995322289387E-005	.999985004677711	2.00
1	1	19	1	13	19	25	12	5	4	24	-2.77	.31	-.13	.87	1.69	-1.02	.39	-.08	.69	.57	2.16	-1.96	.4	.39	.038653280438725	.961346719561275	2.00
1	0	19	1	10	12	7	2	7	1	38	-.65	.15	-1.88	.05	1.69	1.45	1.23	2.68	-1.63	2.15	3.09	1.29	2.37	2.36	.916737019826141	.0832629801738587	1.00
1	1	19	1	7	20	7	4	2	2	29	-2.97	-1.64	-2.36	-2.28	1.69	1.45	.39	.84	.69	-.22	-.66	.48	2.37	1.09	.987398523360659	.0126014766393411	1.00
1	1	19	1	12	8	10	3	7	1	44	-.65	.96	.19	.54	1.69	2.27	2.06	2.68	1.86	2.15	3.09	1.29	3.36	3.2	.00602853761414876	.993971462385851	2.00
2	0	19	1	12	0	7	1	7	1	37	.51	-1.32	.19	-.45	1.69	2.27	2.06	-1	1.86	2.15	1.22	1.29	2.37	2.22	.00375163702228795	.996248362977712	2.00
1	0	19	1	4	8	7	4	7	1	39	-2.2	-.34	-.13	.71	1.69	2.27	1.23	1.76	1.86	2.15	2.16	1.29	1.39	2.5	.0325880593754862	.967411940624514	2.00
1	0	20	1	8	5	2	2	2	2	9	-.46	-.5	-.93	.21	-1.73	-1.02	-1.28	-1	-1.63	-1.01	-.66	-1.96	-.59	-1.72	.254521269506604	.745478730493396	2.00
2	1	20	1	10	7	2	2	11	2	12	-2	-1.15	.51	-.12	-1.73	-1.02	-.44	-1	-1.63	-1.01	-.66	-.34	-.59	-1.29	.00258613339243159	.997413866607568	2.00
1	1	20	1	8	4	3	4	6	2	14	-.84	-1.15	-.13	.71	-1.73	-1.02	-.44	-1	-.47	-1.01	.28	-.34	-.59	-1.01	.0228958581570932	.977104141842907	2.00
1	1	20	1	15	6	2	1	8	2	11	-.65	-1.81	1.15	-.29	-1.73	-1.02	-1.28	-1	-1.63	-1.01	-.66	-.34	-.59	-1.43	.000165570996020069	.99983442900398	2.00
1	1	20	1	15	6	13	4	7	2	16	.12	-2.13	-.93	-.62	-1.73	-.19	-.44	-.08	-.47	1.36	-.66	-1.96	-.59	-.73	.202400004541526	.797599995458474	2.00
2	1	20	1	8	3	5	0	6	5	12	-2.58	-1.32	1.46	-.95	-1.73	-1.02	-1.28	-1	-1.63	-1.01	.28	-.34	-.59	-1.29	7.83550314642391E-005	.999921644968536	2.00
2	0	20	1	13	12	5	2	11	1	20	1.86	1.29	-2.36	-1.28	-1.73	-.19	1.23	-.08	-.47	-.22	-.66	-.34	1.39	-.17	.95578361720146	.04421638279854	1.00
1	1	20	1	10	20	2	20	5	2	16	.12	-.18	.99	-.12	-1.73	-1.02	-1.28	-1	-.47	.57	-.66	1.29	-.59	-.73	.000231938048654202	.999768061951346	2.00
2	1	20	1	15	4	0	4	6	6	17	-.26	.47	-2.68	-1.78	-1.73	.63	-1.28	-1	-.47	-.22	-.66	1.29	-.59	-.59	.991662155067146	.00833784493285447	1.00
1	0	20	1	13	0	1	8	8	1	19	-2.39	.64	.83	2.2	-.88	-1.02	-1.28	-1	-.47	1.36	1.22	-.34	.4	-.31	.00143401472880975	.99856598527119	2.00
1	0	20	1	10	8	1	3	8	1	15	-.26	1.13	.35	.38	-.88	-1.02	.39	-1	-.47	-1.01	-.66	-1.15	.4	-.87	.00287479880742573	.997125201192574	2.00
1	0	20	1	8	6	0	5	6	2	21	-.07	-.5	-.93	-.62	-.88	-1.02	.39	.84	-.47	1.36	.28	-.34	-.59	-.03	.200828926462565	.799171073537435	2.00
2	0	20	1	7	1	10	1	8	1	16	-.26	-1.64	.83	-.62	-.88	-1.02	-1.28	-.08	-.47	.57	.28	-1.96	.4	-.73	.000439173006573528	.999560826993427	2.00
1	0	20	1	14	8	4	3	6	2	18	.12	.64	.83	-.78	-.88	-.19	-1.28	-1	-.47	1.36	.28	-.34	-.59	-.45	.000345996142993016	.999654003857007	2.00
1	1	20	1	13	0	0	6	6	6	14	-1.23	-1.48	.19	-.45	-.88	-1.02	-.44	-1	-.47	-1.01	-.66	-.34	-.59	-1.01	.00624481163828736	.993755188361713	2.00
1	1	20	1	9	10	1	3	6	2	16	-.84	.96	.35	1.04	-.88	-.19	-.44	-1	-.47	-.22	-.66	-.34	-.59	-.73	.00398995784688606	.996010042153114	2.00
2	1	20	1	14	4	3	2	6	2	15	-.84	-.34	.19	.05	-.88	-1.02	-1.28	-1	-.47	.57	-.66	-.34	-.59	-.87	.00598686945917469	.994013130540825	2.00
1	0	20	1	15	15	5	1	7	2	22	1.28	-.99	-1.24	-.95	-.88	.63	.39	-.08	-.47	.57	-.66	1.29	-.59	.11	.332990697333968	.667009302666032	2.00
1	0	20	1	10	6	5	3	7	1	10	.7	.31	.83	1.37	-.88	-1.02	-1.28	-1	-1.63	-1.01	-.66	-1.96	-.59	-1.58	.000488417377623761	.999511582622376	2.00
1	1	20	1	10	5	5	2	7	2	14	.7	.31	.83	.21	-.88	-1.02	-1.28	-1	-.47	-1.01	-.66	.48	-.59	-1.01	.00037291887599799	.999627081124002	2.00
1	1	20	1	12	10	1	2	7	2	14	.89	-.5	.19	.05	-.88	-1.02	-.44	-.08	-.47	-1.01	-.66	-1.15	-.59	-1.01	.00365286723143179	.996347132768568	2.00
2	0	20	1	14	7	14	2	6	2	23	.89	.8	.19	1.54	-.88	-.19	.39	-.08	.69	-.22	.28	.48	1.39	.25	.00489958543808986	.99510041456191	2.00
1	0	20	1	13	10	3	4	9	2	20	.12	1.62	.19	-.45	-.88	-.19	-.44	-.08	-.47	-.22	.28	-.34	1.39	-.17	.00373724564687593	.996262754353124	2.00
1	0	20	1	12	12	8	2	2	2	14	-.07	1.13	-1.4	.54	-.88	-1.02	-1.28	-.08	-.47	-.22	-.66	-1.15	-.59	-1.01	.63325186466238	.36674813533762	1.00
2	1	20	1	12	10	0	3	8	1	18	-2.2	.15	-2.2	-.62	-.88	.63	-1.28	-.08	-.47	-1.01	-.66	1.29	-.59	-.45	.979488716845479	.0205112831545206	1.00
1	1	20	1	17	10	2	1	2	2	16	-1.04	-.99	-1.4	-.95	-.88	.63	-1.28	-.08	-.47	-1.01	-.66	-.34	-.59	-.73	.637815866748833	.362184133251167	1.00
1	0	20	1	10	20	7	2	7	1	24	-.26	-.67	.03	-.78	-.02	2.27	.39	-1	.69	1.36	.28	-1.15	-.59	.39	.00758185745782584	.992418142542174	2.00
1	1	20	1	10	5	5	4	7	2	19	-.46	.15	.03	.21	-.02	.63	.39	-.08	.69	-1.01	-.66	.48	-.59	-.31	.00977036278953073	.990229637210469	2.00
1	1	20	1	14	14	10	5	7	6	19	-.46	.8	-.61	1.04	-.02	-1.02	-.44	-.08	.69	.57	-.66	-.34	-.59	-.31	.108514406264062	.891485593735938	2.00
1	1	20	1	10	10	8	2	8	1	20	-.84	-1.15	1.62	-.29	-.02	-.19	-.44	-.08	-.47	-.22	.28	-.34	.4	-.17	3.04496604848603E-005	.999969550339515	2.00
1	1	20	1	14	5	1	2	9	2	16	-.65	-.67	.35	1.21	-.02	-1.02	-1.28	-.08	-.47	-1.01	-.66	.48	-.59	-.73	.00419082365157776	.995809176348422	2.00
1	0	20	1	10	3	4	1	11	1	17	-.46	1.29	.83	.54	-.02	-.19	-.44	-.08	-.47	-.22	.28	-1.96	-.59	-.59	.000542418203401126	.999457581796599	2.00
1	0	20	1	15	12	10	1	4	1	17	.12	.8	.99	-1.28	-.02	-.19	-.44	-1	-.47	-1.01	.28	-.34	-.59	-.59	.000170296306463838	.999829703693536	2.00
1	1	20	1	10	2	10	1	2	2	23	-.07	-.99	.51	-.29	-.02	-.19	.39	.84	.69	-.22	.28	.48	-.59	.25	.00141128424358425	.998588715756416	2.00
1	1	20	1	10	7	0	3	6	2	18	.89	-1.64	.83	-1.45	-.02	-.19	-.44	-1	-.47	-1.01	-.66	1.29	-.59	-.45	.000259231022827806	.999740768977172	2.00
1	1	20	1	15	5	14	2	7	4	21	1.09	-.5	.19	-.12	-.02	-.19	.39	.84	-.47	-1.01	.28	.48	-.59	-.03	.003314045341467	.996685954658533	2.00
1	0	20	1	13	16	2	9	6	2	16	.31	-.5	-.13	1.37	-.02	-1.02	.39	-1	-.47	-1.01	-.66	-1.15	.4	-.73	.018703042987911	.981296957012089	2.00
1	0	20	1	15	6	3	4	7	1	19	1.09	1.13	1.46	1.37	-.02	-.19	-.44	-.08	-.47	-.22	-.66	.48	-.59	-.31	4.1966764398307E-005	.999958033235602	2.00
1	1	20	1	10	5	0	4	6	2	14	-1.04	-1.32	.99	-.12	-.02	-1.02	-1.28	-1	-.47	-.22	-.66	-1.15	-.59	-1.01	.000339995259734431	.999660004740266	2.00
1	0	20	1	15	4	3	4	7	1	25	-.46	1.45	-.77	1.37	-.02	1.45	1.23	-.08	.69	.57	-.66	-.34	.4	.53	.18712644839514	.81287355160486	2.00
1	1	20	1	12	8	3	3	6	2	25	-.84	.8	-.77	-.45	-.02	.63	.39	-.08	.69	-.22	1.22	.48	.4	.53	.147298939890728	.852701060109272	2.00
1	1	20	1	12	16	2	3	7	6	19	-.65	.64	.83	.21	-.02	-.19	-.44	.84	-.47	-1.01	-.66	.48	-.59	-.31	.000544776916363527	.999455223083637	2.00
1	0	20	1	10	10	12	2	8	6	17	1.09	.47	.51	.05	-.02	.63	-.44	-1	-.47	-1.01	.28	-1.15	-.59	-.59	.0010290876581864	.998970912341814	2.00
1	0	20	1	10	5	2	2	2	2	21	-.84	.31	-.29	.05	-.02	-1.02	-.44	-.08	-.47	.57	1.22	.48	-.59	-.03	.0329557340547749	.967044265945225	2.00
2	1	20	1	8	13	1	5	6	2	21	1.09	.15	-.45	.05	-.02	-.19	-1.28	.84	-.47	.57	-.66	1.29	-.59	-.03	.0339847676396315	.966015232360368	2.00
1	0	20	1	10	5	1	5	1	2	20	-.26	.64	.19	-.45	-.02	-.19	.39	.84	-.47	-1.01	-.66	.48	-.59	-.17	.00433729416225508	.995662705837745	2.00
2	1	20	1	15	4	1	3	8	1	21	-.26	.31	1.62	-.29	-.02	.63	-.44	-.08	-.47	-.22	.28	.48	-.59	-.03	2.42718439318497E-005	.999975728156068	2.00
1	0	20	1	17	1	3	0	6	1	17	.89	-.5	-3.47	-.12	-.02	-.19	-.44	-.08	-.47	-1.01	-.66	-1.15	.4	-.59	.999575572630571	.000424427369428924	1.00
1	1	20	1	15	7	2	4	8	2	23	.51	.15	.99	.21	-.02	.63	-.44	-.08	.69	-1.01	1.22	1.29	-.59	.25	.000220692839777312	.999779307160223	2.00
1	0	20	1	15	8	5	5	1	2	21	-1.62	-1.15	.19	-.12	-.02	.63	1.23	-.08	-.47	-1.01	.28	-.34	-.59	-.03	.00744483035724076	.992555169642759	2.00
2	1	20	1	13	6	1	4	7	1	14	.31	-1.15	1.62	.71	-.02	-1.02	-1.28	-.08	-.47	-1.01	-.66	-1.15	-.59	-1.01	2.75101189077595E-005	.999972489881092	2.00
2	1	20	1	12	5	4	2	6	1	17	.7	-.01	.51	-.45	-.02	-.19	-.44	-1	-.47	-.22	-.66	-.34	-.59	-.59	.00104580536911134	.998954194630889	2.00
4	1	20	1	15	7	5	10	6	2	32	1.09	-1.81	-.13	.21	-.02	2.27	2.06	.84	1.86	.57	1.22	1.29	-.59	1.52	.0120737022183384	.987926297781662	2.00
1	0	20	1	12	18	9	12	7	5	29	.7	1.62	-1.72	-.78	.84	2.27	2.06	1.76	.69	-1.01	-.66	1.29	-.59	1.09	.762855530836915	.237144469163085	1.00
2	0	20	1	16	19	4	6	2	2	20	-1.81	-1.64	.51	.71	.84	-1.02	-.44	-1	-.47	2.15	-.66	-.34	-.59	-.17	.00302579503875528	.996974204961245	2.00
1	0	20	1	13	12	4	6	6	1	19	1.09	-.01	.35	1.04	.84	-1.02	2.06	-.08	-.47	-1.01	-.66	-1.15	-.59	-.31	.00237066116126986	.99762933883873	2.00
1	0	20	1	8	10	1	5	6	1	19	-.07	-.67	.99	-.29	.84	-1.02	.39	-.08	-.47	-.22	-.66	-.34	-.59	-.31	.000240244263639601	.99975975573636	2.00
2	1	20	1	14	3	0	1	2	2	23	.51	.31	-.77	.87	.84	.63	.39	-1	.69	.57	-.66	.48	-.59	.25	.139242233562921	.860757766437079	2.00
1	0	20	1	13	10	1	6	1	1	24	-.65	.15	-.13	-.78	.84	-.19	.39	-.08	.69	1.36	-.66	-.34	.4	.39	.0146667993168677	.985333200683132	2.00
2	0	20	1	17	16	8	7	11	1	19	.89	-.34	-.45	.54	.84	-.19	.39	-.08	-.47	-.22	-.66	-1.15	-.59	-.31	.0408716288232069	.959128371176793	2.00
2	0	20	1	10	4	4	0	2	2	21	.31	.8	-.13	-.12	.84	-.19	-.44	.84	-.47	.57	-.66	-.34	-.59	-.03	.0126330351867713	.987366964813229	2.00
1	0	20	1	12	3	6	5	7	2	30	.7	1.94	-.77	.05	.84	-.19	2.06	1.76	.69	.57	1.22	.48	.4	1.24	.105967982904409	.894032017095591	2.00
2	1	20	1	13	11	4	7	8	1	29	.7	1.45	1.46	1.04	.84	-.19	1.23	-.08	.69	1.36	-.66	1.29	2.37	1.09	4.29774175658502E-005	.999957022582434	2.00
1	0	20	1	15	8	10	7	11	1	42	.7	1.94	.83	1.21	.84	2.27	2.06	.84	3.02	2.15	3.09	1.29	3.36	2.92	.000440983652656556	.999559016347343	2.00
1	1	20	1	12	20	10	6	7	1	32	.7	1.62	.19	.54	.84	2.27	1.23	1.76	1.86	.57	.28	.48	.4	1.52	.00397456618804726	.996025433811953	2.00
2	1	20	1	10	4	7	7	6	2	24	-.07	.31	1.46	.71	.84	1.45	1.23	-.08	.69	-.22	-.66	-1.15	.4	.39	5.20967574813211E-005	.999947903242519	2.00
5	1	20	1	10	2	5	2	7	2	26	1.09	2.43	-1.72	-.12	.84	.63	.39	-.08	.69	1.36	.28	.48	-.59	.67	.76428972800796	.23571027199204	1.00
2	1	20	1	5	4	3	4	1	2	23	1.09	-.01	1.46	1.21	.84	-.19	-.44	-1	.69	-.22	-.66	1.29	1.39	.25	4.23128998552203E-005	.999957687100145	2.00
1	0	20	1	15	12	1	10	6	1	30	-.26	-1.64	.51	-.95	.84	.63	1.23	-.08	.69	2.15	1.22	1.29	-.59	1.24	.00131278545517326	.998687214544827	2.00
1	1	20	1	10	10	3	4	6	2	29	-.26	1.62	-.29	.05	.84	.63	2.06	-.08	.69	-1.01	3.09	1.29	-.59	1.09	.0266005309838239	.973399469016176	2.00
1	1	20	1	10	20	3	1	7	6	24	-.26	-.99	.35	.05	.84	-1.02	-1.28	-.08	.69	2.15	-.66	.48	1.39	.39	.0028970236820407	.997102976317959	2.00
1	1	20	1	16	10	4	12	2	2	25	-.65	-1.48	.19	-.12	1.69	1.45	.39	.84	.69	-.22	-.66	-.34	-.59	.53	.00570033925612419	.994299660743876	2.00
2	1	20	1	13	4	2	3	6	2	30	.89	-.01	.35	.54	1.69	1.45	1.23	.84	.69	.57	.28	.48	.4	1.24	.00223687734489548	.997763122655104	2.00
4	0	20	1	11	12	2	5	11	2	33	1.67	2.43	-.13	2.04	1.69	-1.02	-1.28	.84	1.86	2.15	2.16	1.29	3.36	1.66	.0131728696875889	.986827130312411	2.00
2	0	20	1	7	11	2	17	8	1	30	-.84	1.13	-.29	.05	1.69	1.45	.39	-.08	.69	2.15	1.22	-1.15	1.39	1.24	.0319297093371554	.968070290662845	2.00
5	0	20	1	9	10	8	6	7	6	19	.12	-.83	-.13	.21	1.69	-1.02	-.44	-1	-.47	-1.01	1.22	-.34	-.59	-.31	.0153413987638625	.984658601236138	2.00
2	0	20	1	20	13	3	8	6	1	43	.89	.96	-1.08	-.95	1.69	2.27	1.23	2.68	3.02	2.15	3.09	1.29	2.37	3.06	.223494008338843	.776505991661157	2.00
1	1	20	1	13	0	3	0	2	2	21	-2.39	1.45	.51	.54	1.69	-.19	-1.28	-.08	-.47	.57	-.66	.48	-.59	-.03	.00304341223542099	.996956587764579	2.00
1	1	20	1	8	14	2	4	8	2	37	-.26	-.01	-.13	.05	1.69	1.45	1.23	.84	1.86	.57	3.09	1.29	2.37	2.22	.0159656284548181	.984034371545182	2.00
1	1	20	1	14	6	8	0	2	2	24	-.26	-.67	1.46	1.04	1.69	-1.02	1.23	.84	.69	-.22	-.66	.48	-.59	.39	6.18163368530612E-005	.999938183663147	2.00
2	0	20	1	12	12	3	7	7	1	45	-2	1.29	.19	-.45	1.69	2.27	2.06	2.68	3.02	2.15	3.09	1.29	3.36	3.34	.00698914326068809	.993010856739312	2.00
1	1	20	1	10	6	3	4	7	2	38	1.09	1.78	-1.4	.87	1.69	1.45	1.23	1.76	1.86	1.36	1.22	1.29	3.36	2.36	.564623014229031	.435376985770969	1.00
1	1	21	1	10	5	3	2	1	2	15	-2.2	-1.15	.83	-.29	-1.73	-1.02	-.44	.84	-.47	-.22	-.66	-1.15	-.59	-.87	.000816953188556169	.999183046811444	2.00
1	1	21	1	11	8	5	3	6	2	17	.7	-1.15	.83	.38	-1.73	.63	-1.28	-1	-.47	-.22	-.66	1.29	-.59	-.59	.000411201176237212	.999588798823763	2.00
1	1	21	1	15	15	4	0	7	6	11	.12	.15	.03	.21	-1.73	-1.02	-1.28	-1	-1.63	-1.01	-.66	-.34	-.59	-1.43	.00826730274035114	.991732697259649	2.00
2	1	21	1	15	6	0	1	6	2	15	.51	.47	1.46	1.87	-1.73	-1.02	.39	-1	-.47	-.22	-.66	-.34	-.59	-.87	5.72874829088698E-005	.999942712517091	2.00
1	1	21	1	12	4	1	0	6	2	14	-.65	-1.15	-.29	.05	-1.73	-.19	-1.28	-1	-.47	-.22	-.66	-.34	-.59	-1.01	.0330509466033665	.966949053396634	2.00
1	1	21	1	17	5	2	2	8	2	12	-.65	.64	.83	-.29	-1.73	-1.02	-.44	-1	-1.63	-1.01	-.66	-.34	-.59	-1.29	.000484971075964928	.999515028924035	2.00
1	1	21	1	21	10	1	5	2	6	16	-.26	.47	-.45	-.29	-1.73	-.19	-.44	-1	-.47	-1.01	.28	.48	-.59	-.73	.0453559547723502	.95464404522765	2.00
2	0	21	1	13	17	2	12	8	1	20	1.86	.8	-3	-1.45	-1.73	2.27	-.44	-1	-.47	-1.01	.28	1.29	-.59	-.17	.995498193603508	.00450180639649217	1.00
1	1	21	1	10	7	2	5	9	2	20	-.46	2.43	-.29	1.04	-.88	.63	1.23	.84	-.47	-1.01	-.66	-.34	-.59	-.17	.034103334581849	.965896665418151	2.00
1	0	21	1	7	4	7	3	3	5	12	-.84	-.01	.51	-.78	-.88	-1.02	-1.28	-1	-1.63	-1.01	-.66	-.34	-.59	-1.29	.00151450739240775	.998485492607592	2.00
1	1	21	1	13	6	3	4	3	2	16	-.84	-.01	.51	1.87	-.88	-1.02	-.44	-.08	-.47	-.22	-.66	-.34	-.59	-.73	.00280229462010802	.997197705379892	2.00
1	0	21	1	10	9	1	1	6	2	15	1.28	-.34	-.45	.21	-.88	-1.02	-.44	-.08	-.47	-1.01	-.66	-.34	-.59	-.87	.0340355584448049	.965964441555195	2.00
1	1	21	1	18	13	2	3	6	1	18	.89	-.18	.99	-.45	-.88	-.19	.39	-.08	-.47	-1.01	-.66	.48	-.59	-.45	.000171736425349185	.999828263574651	2.00
1	0	21	1	16	10	4	1	5	2	18	-.26	.31	.51	.87	-.88	-.19	.39	-.08	-.47	-1.01	-.66	.48	-.59	-.45	.00185405747841792	.998145942521582	2.00
2	1	21	1	12	6	1	1	2	2	11	-.84	.64	-.29	-.12	-.88	-1.02	-1.28	-1	-1.63	-1.01	-.66	-1.15	-.59	-1.43	.0313165182205514	.968683481779449	2.00
1	1	21	1	9	10	5	2	7	2	18	.89	.15	-1.72	-1.28	-.88	-.19	.39	-.08	-.47	-.22	-.66	-.34	-.59	-.45	.741817051809155	.258182948190845	1.00
2	1	21	1	19	8	3	3	6	2	19	-.07	-.18	1.15	.05	-.88	-.19	.39	-.08	-.47	-1.01	-.66	1.29	-.59	-.31	.000141882427266257	.999858117572734	2.00
5	0	21	1	10	10	6	6	11	2	16	-.84	-.83	-.45	-.29	-.88	-1.02	.39	-1	-.47	-1.01	-.66	.48	-.59	-.73	.0559135316460446	.944086468353955	2.00
1	1	21	1	14	7	1	4	8	6	18	-.07	-1.15	.19	.71	-.88	-.19	-.44	-1	-.47	-1.01	-.66	.48	1.39	-.45	.00576542527176481	.994234574728235	2.00
2	1	21	1	17	10	6	6	1	1	17	-.65	-.67	.19	.05	-.88	-1.02	.39	-.08	-.47	.57	-.66	-1.15	-.59	-.59	.00574168047014956	.99425831952985	2.00
1	0	21	1	13	15	2	3	7	5	19	-2.2	1.78	-.13	-1.12	-.88	-.19	-.44	.84	-.47	.57	.28	-1.15	-.59	-.31	.0198204633216076	.980179536678392	2.00
1	1	21	1	19	16	3	3	6	2	20	.31	.8	1.46	.05	-.88	.63	-.44	-1	-.47	.57	-.66	1.29	-.59	-.17	3.92349069852185E-005	.999960765093015	2.00
1	1	21	1	17	10	0	4	2	1	27	1.09	.15	-.45	-1.61	-.88	-.19	.39	1.76	.69	.57	1.22	1.29	.4	.81	.0233498230880375	.976650176911962	2.00
1	1	21	1	17	10	5	2	7	6	21	-.07	1.94	1.15	2.04	-.88	-1.02	-.44	-.08	.69	.57	-.66	-.34	2.37	-.03	.0002071580218862	.999792841978114	2.00
1	1	21	1	8	9	13	12	7	-2	26	-1.04	-.18	-.29	-.12	-.02	2.27	2.06	1.76	-.47	.57	-.66	-1.15	.4	.67	.0341918273749104	.96580817262509	2.00
1	1	21	1	14	2	2	2	7	1	27	-.07	-.67	.51	.05	-.02	2.27	2.06	-1	.69	-1.01	1.22	.48	.4	.81	.00150796734125993	.99849203265874	2.00
1	1	21	1	11	2	7	7	7	2	20	.51	-.01	.51	.21	-.02	-.19	.39	-1	-.47	-.22	1.22	-1.15	.4	-.17	.0012883226104481	.998711677389552	2.00
2	1	21	1	16	4	14	1	7	1	15	-1.04	-.99	1.46	-.29	-.02	-1.02	-.44	-1	-.47	-1.01	-.66	-.34	-.59	-.87	5.7635137047676E-005	.999942364862952	2.00
1	1	21	1	15	6	4	4	7	1	11	-.07	1.29	1.46	2.2	-.02	-1.02	-1.28	-1	-1.63	-1.01	-.66	-1.96	-.59	-1.43	7.08617512912307E-005	.999929138248709	2.00
1	1	21	1	6	9	5	9	7	2	18	-.84	.31	-.93	.71	-.02	.63	.39	-.08	-.47	-1.01	-.66	-1.15	-.59	-.45	.293147072222669	.706852927777331	2.00
1	0	21	1	12	3	12	2	7	1	15	1.86	-1.64	1.62	-1.95	-.02	.63	-.44	-.08	-1.63	-1.01	-.66	-1.96	-.59	-.87	9.62796571606717E-006	.999990372034284	2.00
5	0	21	1	19	15	20	4	2	6	17	-.46	-.99	.51	-.45	-.02	-.19	-1.28	-1	-.47	-1.01	-.66	.48	.4	-.59	.0015227241016111	.998477275898389	2.00
1	0	21	1	13	8	3	4	8	2	21	1.28	.64	.51	1.21	-.02	-.19	2.06	-1	-.47	-1.01	2.16	-1.15	-.59	-.03	.00126663559013675	.998733364409863	2.00
1	0	21	1	13	9	1	1	4	2	23	.31	.15	-.77	.05	-.02	-.19	.39	-.08	.69	-.22	.28	.48	.4	.25	.124782095545447	.875217904454553	2.00
2	0	21	1	10	3	1	3	2	1	23	.12	-.5	.19	.54	-.02	-.19	.39	.84	.69	-.22	.28	.48	-.59	.25	.00511330614739706	.994886693852603	2.00
1	1	21	1	16	8	3	3	7	2	18	-.26	1.29	-.77	-.78	-.02	-.19	.39	-1	-.47	-.22	-.66	-.34	-.59	-.45	.11703324807714	.88296675192286	2.00
1	1	21	1	16	5	3	0	6	2	28	.12	-.18	.83	.05	-.02	.63	.39	.84	.69	1.36	1.22	.48	.4	.95	.000433618333310613	.999566381666689	2.00
2	0	21	1	10	5	15	6	11	2	24	-1.04	.47	-.13	-.62	-.02	-1.02	1.23	-.08	.69	.57	1.22	-.34	.4	.39	.0167976557191264	.983202344280874	2.00
1	1	21	1	15	16	2	5	12	2	25	-2.2	-1.32	.35	-.95	-.02	-.19	-.44	.84	.69	1.36	.28	-.34	1.39	.53	.00408273161543843	.995917268384562	2.00
1	0	21	1	10	8	8	15	2	1	36	1.67	1.29	.35	1.54	-.02	.63	1.23	1.76	1.86	2.15	2.16	.48	3.36	2.08	.00213691756005431	.997863082439946	2.00
1	0	21	1	19	10	2	5	7	1	30	-1.42	-.67	-1.08	-.78	-.02	1.45	2.06	-1	.69	2.15	1.22	1.29	-.59	1.24	.3847248989489	.6152751010511	2.00
2	1	21	1	10	4	0	1	2	2	19	-.84	1.45	-.13	-.29	-.02	-.19	1.23	-1	-.47	-1.01	-.66	.48	-.59	-.31	.0164639922509889	.983536007749011	2.00
1	0	21	1	9	6	9	4	2	2	19	.7	-1.64	-.77	-.95	-.02	-1.02	-1.28	-.08	-.47	-1.01	1.22	1.29	-.59	-.31	.0977406877883306	.902259312211669	2.00
1	0	21	1	14	2	14	2	7	3	43	1.86	2.92	1.62	2.2	-.02	2.27	2.06	2.68	3.02	2.15	3.09	1.29	3.36	3.06	2.10849339159381E-005	.999978915066084	2.00
1	1	21	1	15	3	3	2	7	2	19	-.46	-.34	.03	.54	-.02	-1.02	.39	-1	-.47	-1.01	-.66	.48	.4	-.31	.0107476670219651	.989252332978035	2.00
1	0	21	1	8	12	6	2	6	6	15	-.07	.15	.35	1.37	.84	-1.02	-1.28	-1	-.47	-.22	-.66	-1.15	-.59	-.87	.00355911408613203	.996440885913868	2.00
1	0	21	1	18	9	2	3	7	2	20	-1.04	-.18	.51	.38	.84	.63	-.44	-.08	-.47	-1.01	-.66	.48	-.59	-.17	.00211555004185995	.99788444995814	2.00
2	0	21	1	11	6	5	7	2	2	24	-.84	-1.48	-.13	1.54	.84	.63	.39	-.08	.69	.57	-.66	-.34	.4	.39	.027994701385987	.972005298614013	2.00
2	0	21	1	12	1	17	3	8	5	28	.89	1.94	.99	1.37	.84	.63	-.44	1.76	.69	1.36	1.22	-1.15	1.39	.95	.000241020517665603	.999758979482335	2.00
2	0	21	1	12	8	10	3	7	2	29	-.46	-.01	-.29	.05	.84	.63	-.44	.84	.69	1.36	2.16	-.34	1.39	1.09	.0299807736780359	.970019226321964	2.00
1	1	21	1	12	7	9	6	7	6	22	-.26	.31	-2.52	-.62	.84	-1.02	-.44	-.08	-.47	1.36	-.66	1.29	-.59	.11	.988665924447576	.0113340755524242	1.00
1	0	21	1	19	12	2	2	6	2	20	-.26	-.18	1.62	-1.61	.84	-1.02	-.44	-.08	-.47	-.22	-.66	1.29	-.59	-.17	1.82050788296229E-005	.99998179492117	2.00
2	1	21	1	10	16	14	4	6	2	18	.31	-.34	-.29	-.45	.84	-1.02	.39	-1	-.47	-.22	-.66	-.34	-.59	-.45	.0218015404353303	.97819845956467	2.00
1	1	21	1	10	10	3	4	8	1	26	-.46	.64	-2.84	-.78	.84	1.45	-.44	1.76	.69	-.22	-.66	.48	.4	.67	.99649117035751	.00350882964249021	1.00
2	1	21	1	8	7	4	5	6	1	25	-1.04	-.67	1.15	.05	.84	-1.02	.39	.84	.69	1.36	-.66	1.29	-.59	.53	.000191787471312639	.999808212528687	2.00
5	0	21	1	8	4	5	1	4	1	33	-.26	1.29	.19	-1.28	.84	1.45	1.23	1.76	1.86	.57	1.22	.48	1.39	1.66	.00348705121989247	.996512948780108	2.00
1	0	21	1	9	12	3	4	6	2	27	.89	.47	.19	-1.61	.84	-1.02	-.44	1.76	.69	1.36	1.22	.48	.4	.81	.00239130061801563	.997608699381984	2.00
1	1	21	1	15	1	10	2	10	2	22	1.09	.31	1.62	2.2	1.69	1.45	.39	-1	.69	-1.01	-.66	-.34	-.59	.11	2.92645603209792E-005	.999970735439679	2.00
1	1	21	1	10	12	2	4	7	1	13	.31	-.99	.67	-.95	1.69	-1.02	-1.28	-1	-1.63	-1.01	-.66	-1.96	-.59	-1.15	.000603478614688626	.999396521385311	2.00
2	0	21	1	11	14	4	6	6	5	35	-1.42	-.67	.83	.87	1.69	-.19	1.23	.84	1.86	1.36	1.22	1.29	3.36	1.94	.000836866916764348	.999163133083236	2.00
1	1	21	1	12	8	7	0	7	1	26	-1.23	.8	-.93	-1.12	1.69	.63	-.44	.84	.69	.57	.28	-.34	.4	.67	.229317637959157	.770682362040843	2.00
1	1	21	1	16	4	0	0	7	2	26	1.47	-.18	-1.72	1.7	1.69	.63	2.06	-.08	.69	.57	-.66	-.34	-.59	.67	.831101692593548	.168898307406452	1.00
1	0	21	1	16	14	3	3	11	2	33	.51	2.43	-.29	.38	1.69	.63	2.06	.84	1.86	.57	-.66	1.29	2.37	1.66	.0223320952556276	.977667904744372	2.00
1	0	21	1	16	10	4	8	6	6	24	-.07	-.67	.19	.54	1.69	-.19	-.44	-1	.69	.57	.28	-.34	1.39	.39	.00543856234354477	.994561437656455	2.00
1	1	21	1	10	0	0	9	2	1	35	1.09	.8	-.29	-.45	1.69	2.27	2.06	1.76	1.86	.57	.28	1.29	.4	1.94	.0166941113029926	.983305888697007	2.00
1	1	21	1	13	14	10	8	7	1	45	-1.42	.31	-.61	-.45	1.69	2.27	2.06	2.68	3.02	2.15	3.09	1.29	3.36	3.34	.103940562283193	.896059437716807	2.00
2	0	21	1	11	6	3	1	4	1	41	.12	-.18	-2.04	-.78	1.69	1.45	.39	2.68	3.02	2.15	2.16	1.29	3.36	2.78	.929654452446748	.0703455475532516	1.00
1	0	21	1	24	15	0	6	8	2	20	-.46	2.27	-2.84	-2.61	1.69	-.19	-1.28	-1	-.47	2.15	-.66	-1.96	.4	-.17	.994280562080934	.00571943791906603	1.00
1	1	21	1	15	16	3	7	6	1	43	1.47	1.94	-.29	.38	1.69	2.27	2.06	1.76	3.02	2.15	3.09	1.29	2.37	3.06	.0173167800707819	.982683219929218	2.00
1	1	21	1	10	20	1	5	2	2	28	1.67	2.27	-3.31	-1.12	1.69	-.19	1.23	.84	.69	1.36	-.66	1.29	-.59	.95	.998652561833864	.00134743816613642	1.00
1	0	22	1	10	10	6	3	7	1	11	.31	1.78	.83	.54	-1.73	-1.02	-1.28	-1	-1.63	.57	-.66	-1.96	-.59	-1.43	.00042531934069912	.999574680659301	2.00
5	0	22	1	11	8	11	4	8	1	11	1.67	.8	1.15	1.87	-1.73	-1.02	-.44	-1	-1.63	-1.01	-.66	-1.15	-.59	-1.43	.000125683232217429	.999874316767783	2.00
5	1	22	1	12	2	0	0	5	2	11	1.47	.64	.99	1.04	-1.73	-1.02	-1.28	-1	-1.63	-1.01	-.66	-.34	-.59	-1.43	.000198620732663065	.999801379267337	2.00
1	1	22	1	10	12	4	2	6	2	11	1.09	-.01	.99	.54	-1.73	-1.02	-1.28	-1	-1.63	-1.01	-.66	-.34	-.59	-1.43	.000202632744717193	.999797367255283	2.00
2	1	22	1	11	10	2	4	8	2	10	-2.2	-1.32	-1.08	-2.61	-1.73	-1.02	-1.28	-1	-1.63	-1.01	-.66	-1.15	-.59	-1.58	.344620162683561	.655379837316439	2.00
1	1	22	1	12	12	1	0	2	6	12	.12	-.5	.35	-2.11	-1.73	-1.02	-1.28	-1	-1.63	-1.01	-.66	.48	-.59	-1.29	.00154103344308462	.998458966556915	2.00
1	1	22	1	16	15	1	2	7	1	23	-.26	-.01	.35	-.95	-1.73	2.27	.39	-1	-.47	-1.01	1.22	.48	1.39	.25	.00220916029814923	.997790839701851	2.00
1	1	22	1	15	6	1	2	7	1	23	.31	-.34	.51	.05	-1.73	.63	.39	-1	.69	-1.01	1.22	1.29	.4	.25	.00133288465184275	.998667115348157	2.00
5	1	22	1	19	0	3	4	8	6	15	.31	-.18	-.13	.21	-.88	-1.02	-1.28	1.76	-.47	.57	2.16	.48	.4	-.87	.01416282748007	.98583717251993	2.00
1	0	22	1	13	10	2	3	4	2	15	-.26	-.01	1.46	1.21	-.88	-.19	-.44	-.08	-.47	-1.01	-.66	-1.96	.4	-.87	6.26406439965446E-005	.999937359356003	2.00
5	0	22	1	12	5	3	2	8	1	21	-.26	.31	.83	.71	-.88	-1.02	.39	.84	-.47	-1.01	2.16	.48	-.59	-.03	.000553646439505867	.999446353560494	2.00
1	1	22	1	16	6	0	1	7	2	12	1.47	-1.32	.03	-2.11	-.88	-1.02	-1.28	-1	-1.63	-1.01	-.66	-.34	-.59	-1.29	.00346788227850831	.996532117721492	2.00
1	1	22	1	5	2	2	1	7	6	14	1.67	1.94	.51	.21	-.88	-1.02	-1.28	-1	-.47	-1.01	-.66	.48	-.59	-1.01	.000851223144086333	.999148776855914	2.00
1	1	22	1	17	6	1	2	4	2	15	.89	-.5	-.29	-.62	-.88	-1.02	-.44	-1	-.47	-1.01	-.66	.48	-.59	-.87	.0178897852446511	.982110214755349	2.00
1	1	22	1	12	6	2	3	8	1	16	.89	1.13	.83	-.29	-.88	-1.02	-.44	-.08	-.47	-1.01	-.66	.48	-.59	-.73	.000304044917385792	.999695955082614	2.00
1	1	22	1	12	0	5	1	5	6	26	1.09	.47	.83	.54	-.88	.63	.39	.84	.69	-.22	2.16	1.29	-.59	.67	.000357252866088106	.999642747133912	2.00
1	1	22	1	21	5	1	3	7	1	21	-.46	.47	-.13	.54	-.02	1.45	-.44	-.08	-.47	-.22	.28	.48	-.59	-.03	.0185563477816371	.981443652218363	2.00
1	1	22	1	17	20	3	2	7	1	20	-.26	-.34	.67	-.29	-.02	-1.02	.39	-.08	.69	.57	-.66	-.34	.4	-.17	.000809022601683194	.999190977398317	2.00
1	1	22	1	18	14	3	2	7	2	12	.31	.15	.83	-1.12	-.02	-1.02	-.44	-1	-1.63	-1.01	-.66	-1.96	-.59	-1.29	.000308482207096113	.999691517792904	2.00
2	0	22	1	15	10	8	6	8	2	18	.7	.47	-.29	-.45	-.02	-.19	-.44	-1	-.47	.57	1.22	-1.96	-.59	-.45	.018902724881422	.981097275118578	2.00
1	1	22	1	16	8	13	1	7	2	18	.31	-.01	1.15	-.12	-.02	-1.02	-.44	-.08	-.47	.57	-.66	-.34	-.59	-.45	.000121297622769855	.99987870237723	2.00
1	1	22	1	20	8	4	2	7	6	24	-.46	-1.15	.19	-.45	-.02	-.19	-.44	.84	1.86	-.22	1.22	.48	-.59	.39	.00493391785221289	.995066082147787	2.00
4	1	22	1	10	2	0	0	6	2	19	.12	-.34	.99	.87	-.02	-.19	-.44	-.08	-.47	.57	-.66	-.34	-.59	-.31	.000293874747790002	.99970612525221	2.00
1	0	22	1	18	14	2	0	6	2	20	-.84	.31	.51	-.29	-.02	-.19	-.44	.84	-.47	2.15	-.66	-1.96	-.59	-.17	.00167563512685259	.998324364873147	2.00
1	0	22	1	17	10	2	2	8	1	20	.7	.96	1.15	.87	-.02	.63	.39	-.08	-.47	-1.01	1.22	-1.15	-.59	-.17	.000131182888076189	.999868817111924	2.00
1	0	22	1	9	0	8	5	2	1	17	.51	1.45	-1.4	.87	-.02	-.19	.39	-1	-.47	.57	-.66	-1.96	-.59	-.59	.608655282125246	.391344717874754	1.00
2	1	22	1	10	10	13	3	6	2	27	.7	-.83	-.13	-.78	-.02	-.19	-.44	1.76	.69	-.22	2.16	1.29	.4	.81	.0103468844771435	.989653115522856	2.00
1	0	22	1	12	4	6	2	1	1	29	-.65	.47	-.45	.71	-.02	1.45	2.06	.84	.69	.57	-.66	.48	1.39	1.09	.0629285429135169	.937071457086483	2.00
1	0	22	1	7	3	3	9	6	2	29	-.07	-.67	.83	-.45	-.02	1.45	-.44	1.76	.69	.57	.28	1.29	1.39	1.09	.000415959364236579	.999584040635763	2.00
2	1	22	1	10	6	3	2	6	2	32	.89	.8	-.29	.05	-.02	1.45	2.06	2.68	1.86	1.36	-.66	1.29	-.59	1.52	.0198132462224018	.980186753777598	2.00
2	0	22	1	8	6	1	2	6	1	19	-.26	.31	-.29	-1.28	-.02	-.19	.39	-.08	-.47	-1.01	-.66	.48	-.59	-.31	.0206914950135258	.979308504986474	2.00
1	1	22	1	15	8	5	3	7	6	27	-.07	.15	-.93	-1.12	-.02	.63	.39	-.08	.69	1.36	2.16	.48	-.59	.81	.178964275401444	.821035724598556	2.00
2	1	22	1	12	6	2	0	6	1	32	1.09	.8	-.77	-1.45	-.02	.63	1.23	1.76	1.86	.57	1.22	1.29	1.39	1.52	.0724571573615139	.927542842638486	2.00
1	1	22	1	10	5	1	3	7	1	21	-.07	-.18	.51	.38	-.02	-1.02	-.44	-1	.69	.57	.28	-.34	.4	-.03	.00159668436781839	.998403315632182	2.00
1	1	22	1	13	4	6	2	7	1	22	.31	-1.64	-.93	-.12	-.02	.63	-.44	.84	-.47	-1.01	.28	-.34	1.39	.11	.209198003196075	.790801996803925	2.00
3	1	22	1	10	3	1	1	7	6	18	-.07	.96	-.13	-.45	-.02	-1.02	.39	-1	-.47	-1.01	.28	-.34	-.59	-.45	.0129777445915207	.987022255408479	2.00
1	0	22	1	10	9	10	0	2	5	22	-.26	-.34	-.77	-.12	.84	-.19	-.44	2.68	-.47	-.22	-.66	-1.15	1.39	.11	.141574655146661	.858425344853339	2.00
1	1	22	1	16	17	0	0	11	2	19	-.26	-.34	-.13	.21	.84	-1.02	-.44	-.08	-.47	-.22	.28	-1.96	1.39	-.31	.0167768464099939	.983223153590006	2.00
1	0	22	1	16	12	3	5	6	6	15	.7	-.01	1.62	.71	.84	-1.02	-1.28	-1	-.47	-1.01	-.66	-.34	-.59	-.87	2.34710818957601E-005	.999976528918104	2.00
5	0	22	1	13	16	8	8	6	1	24	-1.04	-1.15	.83	1.21	.84	-1.02	.39	-.08	.69	-.22	1.22	1.29	-.59	.39	.000826738830872409	.999173261169128	2.00
1	0	22	1	9	10	1	6	8	2	16	.31	-.01	.35	1.04	.84	-1.02	-1.28	-1	-.47	-.22	.28	-1.15	-.59	-.73	.0029720523936014	.997027947606398	2.00
1	1	22	1	10	10	1	10	7	2	23	.31	.47	.51	.54	.84	.63	-.44	-.08	-1.63	1.36	-.66	1.29	-.59	.25	.00144623246971332	.998553767530287	2.00
1	1	22	1	11	8	6	6	8	2	18	-2.39	-2.3	.35	2.2	.84	-1.02	-.44	-1	-.47	-1.01	-.66	-.34	1.39	-.45	.00928868378491767	.990711316215082	2.00
1	0	22	1	10	12	1	8	1	1	24	.12	.96	.19	-.29	.84	.63	-.44	-1	.69	-.22	2.16	-.34	.4	.39	.00398144674324706	.996018553256753	2.00
1	0	22	1	13	5	5	2	6	2	24	-.46	1.13	-.45	.05	.84	.63	.39	-.08	.69	-.22	.28	-.34	.4	.39	.0504087535344159	.949591246465584	2.00
2	0	22	1	10	12	3	3	7	2	17	.31	-.01	-.29	.05	.84	-.19	-1.28	-1	-.47	-.22	-.66	-.34	-.59	-.59	.0241143052067429	.975885694793257	2.00
1	0	22	1	15	15	7	3	8	1	23	-.65	-.18	.83	.38	.84	.63	.39	-.08	.69	.57	.28	-1.15	-.59	.25	.000585568008648406	.999414431991352	2.00
1	0	22	1	12	15	5	0	2	2	24	1.28	.64	1.15	-.95	.84	.63	-.44	.84	.69	-1.01	-.66	.48	1.39	.39	7.35041402039556E-005	.999926495859796	2.00
1	0	22	1	12	8	4	6	6	6	35	-.46	1.13	-.93	-.12	.84	1.45	2.06	1.76	1.86	1.36	.28	1.29	1.39	1.94	.228568816491559	.771431183508441	2.00
1	1	22	1	14	10	0	3	6	2	23	.51	.15	.19	-.78	.84	-.19	.39	-1	.69	.57	-.66	.48	.4	.25	.00327814530209483	.996721854697905	2.00
5	0	22	1	12	6	11	3	7	2	26	-1.23	.15	-.93	-1.12	.84	-.19	.39	-.08	.69	2.15	1.22	-.34	-.59	.67	.233929152926145	.766070847073855	2.00
2	0	22	1	11	13	4	3	2	5	35	1.47	1.94	-.29	-.45	.84	-.19	.39	2.68	1.86	2.15	1.22	.48	3.36	1.94	.0143189809124154	.985681019087585	2.00
1	0	22	1	18	18	0	0	2	5	20	.51	-.34	.83	-.12	.84	-1.02	2.06	-1	-.47	-1.01	-.66	.48	-.59	-.17	.000374540795033888	.999625459204966	2.00
2	1	22	1	14	15	8	8	7	1	36	-1.23	.64	-1.08	-.62	.84	2.27	2.06	1.76	1.86	.57	-.66	1.29	3.36	2.08	.36824553974945	.63175446025055	2.00
1	1	22	1	18	14	3	1	7	2	21	.12	.64	.99	.38	.84	-1.02	-.44	-1	-.47	2.15	-.66	.48	.4	-.03	.000252171204788679	.999747828795211	2.00
1	1	22	1	10	4	2	18	2	2	30	1.09	.47	.35	1.54	1.69	1.45	.39	1.76	.69	1.36	-.66	-1.15	2.37	1.24	.00261205939532572	.997387940604674	2.00
5	0	22	1	12	5	11	5	7	2	38	1.47	1.29	-.29	1.21	1.69	2.27	2.06	1.76	1.86	1.36	2.16	.48	1.39	2.36	.0214664669067387	.978533533093261	2.00
1	0	22	1	17	3	0	3	2	2	19	1.86	1.29	.99	.05	1.69	-.19	.39	-.08	-.47	-.22	-.66	-1.96	-.59	-.31	.000137254413586918	.999862745586413	2.00
1	1	22	1	18	10	2	6	7	1	34	.31	1.29	.03	-.95	1.69	1.45	.39	1.76	-.47	2.15	1.22	1.29	1.39	1.8	.00572179625484882	.994278203745151	2.00
1	0	22	1	10	6	0	7	1	2	23	-1.23	.15	1.15	1.54	1.69	-.19	.39	-.08	.69	.57	-.66	-.34	-.59	.25	.000277423702617988	.999722576297382	2.00
2	0	22	1	15	20	6	6	11	1	34	1.86	.64	.19	-.62	1.69	2.27	2.06	.84	1.86	2.15	-.66	1.29	-.59	1.8	.00225614468331126	.997743855316689	2.00
1	1	22	1	16	20	5	20	7	1	38	-1.23	.96	1.62	-3.11	1.69	2.27	2.06	2.68	1.86	2.15	1.22	1.29	-.59	2.36	1.62667267652553E-005	.999983733273235	2.00
1	0	22	1	10	13	6	3	7	1	25	-.84	-.5	1.15	1.54	1.69	-1.02	-.44	-.08	.69	.57	.28	-1.15	3.36	.53	.000254204125641138	.999745795874359	2.00
5	1	22	1	18	6	10	2	7	2	21	.7	-.34	.35	.54	1.69	-1.02	-1.28	-1	-1.63	-1.01	-.66	-1.96	-.59	-.03	.00239479207844625	.997605207921554	2.00
1	0	23	1	10	20	10	10	3	2	17	.12	.8	.99	.71	-1.73	-.19	-.44	-.08	-.47	.57	-.66	-1.15	.4	-.59	.000270561801391213	.999729438198609	2.00
1	0	23	1	14	4	3	1	6	1	10	1.09	.8	-.13	1.21	-1.73	-1.02	-1.28	-1	-1.63	-1.01	-.66	-1.15	-.59	-1.58	.013708572872473	.986291427127527	2.00
1	1	23	1	20	8	5	1	7	2	16	.51	-.5	-1.08	-.45	-1.73	-1.02	-1.28	-.08	-.47	-.22	1.22	-.34	-.59	-.73	.276791390382878	.723208609617122	2.00
1	1	23	1	13	12	0	2	6	2	14	.31	-1.48	1.46	.87	-1.73	-.19	-.44	-1	-.47	-1.01	-.66	-.34	-.59	-1.01	5.20005287336939E-005	.999947999471266	2.00
1	0	23	1	18	10	9	2	7	1	15	1.28	.64	.99	.05	-1.73	.63	-.44	-1	-.47	-1.01	-.66	-.34	-.59	-.87	.000166714147329419	.999833285852671	2.00
3	0	23	1	21	10	11	2	2	6	10	-.26	.15	-.45	-.95	-1.73	-1.02	-1.28	-1	-1.63	-1.01	-.66	-1.15	-.59	-1.58	.0396343297140266	.960365670285973	2.00
1	0	23	1	11	3	2	1	2	2	14	1.09	.31	.35	-.45	-1.73	-1.02	-1.28	-1	-.47	.57	-.66	-.34	-.59	-1.01	.00165601548791148	.998343984512089	2.00
1	0	23	1	17	0	5	0	7	2	15	1.47	-1.15	.99	.71	-.88	-1.02	-.44	-.08	-.47	-.22	-.66	-1.15	-.59	-.87	.000197545010769782	.99980245498923	2.00
1	0	23	1	12	1	3	2	6	2	12	-2.2	.15	1.62	1.54	-.88	-1.02	-1.28	-1	-1.63	-1.01	-.66	-.34	-.59	-1.29	6.5712862821096E-005	.999934287137179	2.00
1	0	23	1	13	0	5	2	6	2	12	-.65	.47	.35	-.45	-.88	-1.02	-1.28	-1	-1.63	-1.01	-.66	-.34	-.59	-1.29	.00272549584990375	.997274504150096	2.00
1	0	23	1	12	14	7	0	2	1	14	.12	-.5	-.45	.05	-.88	-.19	.39	-1	-.47	-1.01	-.66	-1.96	-.59	-1.01	.0456751442183343	.954324855781666	2.00
1	1	23	1	16	8	0	0	6	6	17	-.46	-.34	1.15	.38	-.88	-.19	-.44	-.08	-.47	-1.01	-.66	.48	-.59	-.59	.000172686647103035	.999827313352897	2.00
1	0	23	1	19	3	1	1	11	6	10	1.28	-.34	-1.56	1.04	-.88	-1.02	-1.28	-1	-1.63	-1.01	-.66	-1.96	-.59	-1.58	.71405000746248	.28594999253752	1.00
5	1	23	1	13	5	3	1	7	2	20	-.65	-.83	.35	-.45	-.88	.63	-.44	-1	-1.63	.57	1.22	.48	-.59	-.17	.00287004902794013	.99712995097206	2.00
1	0	23	1	10	10	2	3	1	2	16	-.84	-.01	-.77	-1.12	-.88	-1.02	-.44	-1	-.47	-1.01	.28	.48	-.59	-.73	.132439456645721	.86756054335428	2.00
1	1	23	1	18	7	12	3	7	6	14	1.09	-1.32	.83	.21	-.88	-.19	-1.28	-1	-.47	-1.01	-.66	-.34	-.59	-1.01	.000355318304276082	.999644681695724	2.00
1	1	23	1	14	4	4	0	6	1	16	-1.23	-.18	-1.4	-.29	-.88	-1.02	.39	-.08	-.47	-.22	-.66	-1.15	-.59	-.73	.67752117648359	.32247882351641	1.00
1	0	23	1	10	12	2	5	2	2	14	.51	-.34	-.13	.54	-.88	-1.02	-1.28	-.08	-.47	-.22	-.66	-1.15	-.59	-1.01	.0145167640722664	.985483235927734	2.00
1	1	23	1	18	10	0	10	2	2	17	-1.04	-.5	-.29	-.29	-.88	-.19	.39	-1	-.47	.57	-.66	-1.15	-.59	-.59	.0333177373570162	.966682262642984	2.00
1	0	23	1	17	6	9	1	11	1	12	-.65	-1.15	.83	-.95	-.88	-1.02	-1.28	-.08	-1.63	-.22	-.66	-1.96	-.59	-1.29	.000446708733025628	.999553291266974	2.00
1	1	23	1	20	12	3	1	8	6	15	-.26	-1.81	-.13	-.29	-.88	-.19	-1.28	-.08	-.47	-1.01	-.66	-.34	-.59	-.87	.0158504077024317	.984149592297568	2.00
1	1	23	1	15	5	1	3	2	2	18	-.65	.15	.83	.71	-.88	-.19	.39	-.08	-.47	-1.01	-.66	.48	-.59	-.45	.000624016999983899	.999375983000016	2.00
1	0	23	1	17	9	6	2	8	1	15	.31	-1.64	.99	1.54	-.88	-1.02	-.44	-1	-.47	-.22	-.66	-.34	-.59	-.87	.000342275260734235	.999657724739266	2.00
2	0	23	1	19	8	10	2	6	2	14	1.67	1.78	-1.72	1.04	-.88	-1.02	.39	-.08	-.47	-1.01	-.66	-1.96	-.59	-1.01	.786443312917262	.213556687082738	1.00
2	1	23	1	17	10	11	6	6	6	26	-.26	.31	.83	.71	-.88	-.19	-1.28	-.08	.69	2.15	.28	1.29	2.37	.67	.000553646439505867	.999446353560494	2.00
1	1	23	1	18	18	9	3	9	2	20	.7	.64	.67	.21	-.88	-1.02	-.44	-1	-.47	.57	2.16	.48	.4	-.17	.000661331549826585	.999338668450174	2.00
1	1	23	1	4	10	4	12	7	1	18	-.26	-.83	1.46	-.29	-.02	-1.02	-1.28	.84	-.47	.57	-.66	-.34	-.59	-.45	4.56534514281305E-005	.999954346548572	2.00
2	1	23	1	15	7	4	4	7	1	19	1.47	-.01	.51	-1.28	-.02	.63	-1.28	-.08	-.47	.57	-.66	-.34	-.59	-.31	.000689510940484984	.999310489059515	2.00
1	0	23	1	8	7	1	3	7	2	12	-.65	-.99	.99	1.04	-.02	-1.02	-1.28	-1	-1.63	-.22	-.66	-1.96	-.59	-1.29	.000392409338633995	.999607590661366	2.00
1	1	23	1	18	10	2	4	6	2	25	1.28	.96	-.13	-.62	-.02	-.19	.39	.84	.69	.57	.28	-.34	1.39	.53	.00846463867636207	.991535361323638	2.00
2	1	23	1	16	9	8	4	7	1	20	.89	.15	1.62	1.54	-.02	.63	.39	-.08	-.47	-.22	.28	-1.15	-.59	-.17	2.67706161807883E-005	.999973229383819	2.00
1	0	23	1	14	8	6	3	2	2	21	-.07	1.29	-1.08	-.29	-.02	-.19	.39	-.08	-.47	-.22	.28	-.34	.4	-.03	.304491983684459	.695508016315541	2.00
1	1	23	1	12	5	0	0	2	2	18	1.28	.15	1.62	1.37	-.02	-1.02	-1.28	-.08	-.47	-.22	1.22	-.34	-.59	-.45	2.297501373815E-005	.999977024986262	2.00
1	1	23	1	12	5	2	5	2	2	16	-2	-1.32	.35	.54	-.02	-.19	-1.28	-.08	-.47	-1.01	-.66	-.34	-.59	-.73	.00544115026769662	.994558849732303	2.00
1	1	23	1	13	5	2	5	2	2	12	-1.62	-1.15	-1.4	-.62	-.02	-1.02	-1.28	-1	-1.63	-1.01	-.66	-1.15	-.59	-1.29	.69373222146999	.30626777853001	1.00
2	1	23	1	13	0	6	0	7	1	17	-.26	.31	-1.56	.54	-.02	-.19	-1.28	.84	-.47	-1.01	-.66	-.34	-.59	-.59	.772140707277315	.227859292722685	1.00
1	1	23	1	13	10	1	4	6	2	20	.7	-1.48	-.77	-1.12	-.02	.63	-.44	-.08	-.47	-1.01	-.66	1.29	-.59	-.17	.0937638695474858	.906236130452514	2.00
1	1	23	1	12	8	1	2	6	2	17	-.84	-1.48	.83	.38	-.02	-.19	-.44	-.08	-.47	-.22	-.66	-1.15	-.59	-.59	.000651683143896694	.999348316856103	2.00
2	1	23	1	6	8	1	6	7	2	19	.7	.96	.19	.38	-.02	-.19	-.44	-.08	-.47	-.22	-.66	.48	-.59	-.31	.00393156764661982	.99606843235338	2.00
1	1	23	1	13	6	3	2	8	1	24	-.46	-1.81	-.29	.71	-.02	1.45	-.44	.84	.69	-1.01	1.22	-.34	.4	.39	.0372756902946957	.962724309705304	2.00
1	1	23	1	13	14	0	3	6	1	21	-.84	.31	-.45	-2.77	-.02	-1.02	2.06	-1	-.47	-1.01	.28	1.29	-.59	-.03	.0308005553410192	.969199444658981	2.00
1	0	23	1	16	6	5	3	11	1	24	.51	.47	.35	-.45	-.02	-.19	-.44	-.08	.69	-1.01	2.16	.48	1.39	.39	.00194703284703421	.998052967152966	2.00
2	0	23	1	13	10	11	6	7	1	25	.31	-.01	-.77	-.29	-.02	-.19	.39	-.08	.69	2.15	.28	-.34	.4	.53	.11705266999216	.88294733000784	2.00
1	0	23	1	18	13	2	3	6	6	18	1.09	1.13	-.29	-2.77	-.02	-1.02	-1.28	-1	-.47	-.22	1.22	.48	-.59	-.45	.00967134583073365	.990328654169266	2.00
2	0	23	1	19	4	4	4	1	1	27	-3.16	-1.48	-2.36	-2.44	-.02	.63	-.44	1.76	.69	.57	1.22	-.34	1.39	.81	.987542159380137	.0124578406198629	1.00
2	1	23	1	20	8	2	2	6	1	21	.31	.15	.83	-1.61	-.02	-.19	.39	-.08	-.47	.57	-.66	.48	-.59	-.03	.000275249340693467	.999724750659307	2.00
1	0	23	1	18	15	6	0	7	2	17	1.47	-.5	-.93	1.21	-.02	-1.02	-.44	-1	-.47	-1.01	1.22	-.34	-.59	-.59	.197363780963126	.802636219036874	2.00
1	1	23	1	16	12	2	2	4	1	30	1.47	.96	-.13	1.21	-.02	.63	1.23	.84	.69	.57	1.22	.48	2.37	1.24	.0122156561772209	.987784343822779	2.00
1	1	23	1	8	5	5	4	6	1	20	.7	.47	-.29	.21	-.02	-.19	.39	-.08	-.47	-1.01	.28	.48	-.59	-.17	.0219716100373801	.97802838996262	2.00
1	0	23	1	17	8	3	3	6	2	25	1.28	-.67	.83	-.95	-.02	-.19	.39	.84	.69	.57	-.66	.48	1.39	.53	.000250150768167796	.999749849231832	2.00
1	1	23	1	10	5	2	3	12	2	19	1.28	-.01	-.13	-.95	-.02	-.19	-.44	.84	-.47	-.22	-.66	-.34	-.59	-.31	.00815061541830261	.991849384581697	2.00
2	0	23	1	6	3	5	4	7	1	26	.31	.15	-.45	.38	-.02	.63	1.23	-.08	.69	-1.01	.28	1.29	1.39	.67	.0454862780658071	.954513721934193	2.00
1	1	23	1	15	7	2	7	10	0	23	.51	-.5	-.61	.21	.84	1.45	-.44	-.08	-.47	-1.01	1.22	-.34	.4	.25	.0738346892963462	.926165310703654	2.00
2	1	23	1	20	6	8	5	6	2	23	.89	-.01	.99	.21	.84	.63	-.44	-.08	.69	-1.01	2.16	-.34	-.59	.25	.000198886595025929	.999801113404974	2.00
1	0	23	1	15	15	12	6	2	1	18	-1.23	-.99	.19	.54	.84	-.19	-.44	.84	-.47	-1.01	-.66	-1.15	-.59	-.45	.00769922599870224	.992300774001298	2.00
1	1	23	1	14	13	7	4	7	2	19	-.46	1.62	-1.72	-.29	.84	-1.02	-.44	-1	-.47	-1.01	1.22	.48	-.59	-.31	.834732126316265	.165267873683735	1.00
1	0	23	1	15	6	3	5	8	1	23	.31	1.13	-.29	.87	.84	.63	1.23	-.08	.69	-.22	.28	-1.15	-.59	.25	.027782408932702	.972217591067298	2.00
5	0	23	1	20	4	12	3	7	2	21	-.26	.8	.35	-1.12	.84	.63	.39	-.08	-.47	-.22	-.66	-.34	-.59	-.03	.00205631909469021	.99794368090531	2.00
1	1	23	1	10	6	3	6	7	1	25	-.26	-.01	.19	-.29	.84	.63	.39	.84	.69	-.22	-.66	1.29	-.59	.53	.00461868903440573	.995381310965594	2.00
1	0	23	1	5	7	5	0	2	1	26	-.26	-2.3	-1.72	-1.61	.84	.63	1.23	-.08	.69	1.36	-.66	-1.15	1.39	.67	.803849647390964	.196150352609036	1.00
1	0	23	1	18	10	13	8	7	1	26	-.46	-.83	.19	.71	.84	.63	1.23	.84	.69	-.22	.28	-1.15	1.39	.67	.00637163330591586	.993628366694084	2.00
1	0	23	1	17	12	10	9	7	1	27	-.84	-1.64	-1.4	-1.45	.84	.63	.39	-1	.69	.57	1.22	1.29	.4	.81	.602845826637657	.397154173362343	1.00
1	1	23	1	15	12	4	6	7	6	20	-.26	1.45	.03	1.54	.84	1.45	-.44	-1	-.47	-.22	-.66	-1.15	.4	-.17	.0119023122935802	.98809768770642	2.00
2	0	23	1	17	7	2	3	6	1	25	1.28	.47	-1.08	.38	.84	.63	.39	-.08	.69	.57	.28	.48	-.59	.53	.263133213175308	.736866786824692	2.00
2	1	23	1	10	16	1	2	1	2	34	-.07	.64	-.13	-.12	.84	.63	2.06	1.76	1.86	1.36	.28	1.29	1.39	1.8	.0141762291215715	.985823770878428	2.00
1	1	23	1	15	15	1	3	2	2	28	.12	-.5	.51	.05	.84	.63	.39	1.76	.69	.57	-.66	1.29	.4	.95	.00141744750608187	.998582552493918	2.00
1	0	23	1	13	6	3	3	6	2	33	-2.2	.96	-3	-.95	.84	1.45	1.23	-1	1.86	1.36	.28	1.29	3.36	1.66	.998756607351056	.00124339264894405	1.00
1	1	23	1	15	8	3	6	7	1	22	.12	.47	.67	.54	.84	-.19	-.44	-.08	.69	-.22	1.22	-1.96	1.39	.11	.000850814096796551	.999149185903203	2.00
2	1	23	1	16	10	7	2	2	1	23	.31	.47	-.13	.05	1.69	.63	-.44	-.08	.69	-1.01	.28	.48	-.59	.25	.0133077274779093	.986692272522091	2.00
1	1	23	1	15	8	5	5	7	1	28	1.28	.47	.83	.05	1.69	1.45	1.23	.84	.69	.57	-.66	-.34	.4	.95	.000301648018951087	.999698351981049	2.00
1	1	23	1	17	4	2	5	6	1	26	-.84	-.67	.83	.21	1.69	-1.02	1.23	-.08	.69	.57	-.66	1.29	.4	.67	.000606530812312117	.999393469187688	2.00
2	0	23	1	16	6	5	9	9	2	21	-.84	-.34	.99	.87	1.69	.63	-.44	-.08	-.47	-.22	-.66	-.34	-.59	-.03	.000388408766796765	.999611591233203	2.00
1	1	23	1	10	10	2	3	8	1	29	1.09	1.13	-.77	-1.45	1.69	.63	1.23	-.08	.69	-.22	1.22	1.29	.4	1.09	.0715779886965833	.928422011303417	2.00
1	1	23	1	11	5	5	2	6	2	28	1.09	.15	-.13	.87	1.69	1.45	-1.28	-.08	.69	-.22	1.22	1.29	1.39	.95	.0130075225293401	.98699247747066	2.00
1	1	23	1	14	16	3	7	9	1	36	.12	1.29	-1.56	-1.12	1.69	1.45	1.23	2.68	1.86	1.36	2.16	.48	.4	2.08	.66477847320369	.33522152679631	1.00
1	1	23	1	15	5	0	0	6	6	28	-2	.15	.83	1.04	1.69	1.45	1.23	1.76	.69	-.22	-.66	.48	-.59	.95	.00099718449274911	.999002815507251	2.00
1	0	23	1	18	8	16	3	7	6	20	-.46	.31	-1.08	1.04	1.69	.63	-1.28	-1	-.47	-1.01	-.66	1.29	-.59	-.17	.409966391894755	.590033608105245	2.00
1	0	23	1	15	15	5	2	4	1	36	.7	1.45	.19	-.45	1.69	1.45	.39	1.76	1.86	2.15	.28	1.29	2.37	2.08	.00318076650063993	.99681923349936	2.00
2	1	23	1	13	3	1	5	7	5	30	1.28	-1.32	-1.72	-.62	1.69	.63	2.06	-.08	.69	.57	1.22	1.29	-.59	1.24	.760289879746062	.239710120253938	1.00
1	0	23	1	18	6	0	6	2	6	45	.31	1.45	-3.47	-3.11	1.69	2.27	2.06	2.68	3.02	2.15	3.09	1.29	3.36	3.34	.999223096158996	.000776903841003712	1.00
1	1	24	1	16	8	9	1	6	6	10	-.46	.8	.19	-.95	-1.73	-1.02	-1.28	-1	-1.63	-1.01	-.66	-1.15	-.59	-1.58	.0040670650766489	.995932934923351	2.00
1	0	24	1	1	0	4	0	7	6	16	1.28	.31	-.93	-.29	-1.73	-1.02	-1.28	-1	-.47	.57	-.66	1.29	-.59	-.73	.150719962971954	.849280037028046	2.00
1	0	24	1	15	0	6	5	2	2	17	-.07	1.78	.35	1.21	-1.73	.63	-.44	-1	-.47	.57	-.66	-.34	-.59	-.59	.00321442197991005	.99678557802009	2.00
1	0	24	1	13	5	0	0	2	1	11	.31	.47	.99	.38	-1.73	-1.02	-1.28	-1	-1.63	-1.01	-.66	-.34	-.59	-1.43	.000240249631410353	.99975975036859	2.00
2	0	24	1	18	5	12	5	7	1	30	-.65	1.45	.83	-.12	-1.73	2.27	1.23	1.76	.69	2.15	-.66	.48	1.39	1.24	.000488506869674529	.999511493130326	2.00
1	1	24	1	15	8	1	2	12	2	11	1.28	-.67	-.45	-.12	-1.73	-1.02	-1.28	-1	-1.63	-1.01	-.66	-.34	-.59	-1.43	.0320043748109629	.967995625189037	2.00
1	0	24	1	17	6	2	1	6	5	10	-1.04	1.29	-1.4	-.62	-1.73	-1.02	-1.28	-1	-1.63	-1.01	-.66	-1.15	-.59	-1.58	.634551967961741	.365448032038259	1.00
1	1	24	1	14	3	9	8	8	1	25	-.46	-.5	.67	-.29	-.88	.63	1.23	.84	.69	-.22	.28	1.29	-.59	.53	.000862880396706974	.999137119603293	2.00
1	0	24	1	18	12	5	6	8	1	15	.31	-.67	-.45	-.62	-.88	-1.02	-1.28	-.08	-.47	-.22	-.66	-.34	-.59	-.87	.0375504436769924	.962449556323008	2.00
1	1	24	1	15	10	10	10	7	6	13	-.26	.15	-.29	-.12	-.88	-1.02	-1.28	-1	-.47	.57	-.66	-1.96	-.59	-1.15	.0270980720011001	.9729019279989	2.00
1	0	24	1	20	12	20	3	2	2	27	1.28	.15	.19	-1.12	-.88	.63	.39	-.08	.69	2.15	1.22	1.29	-.59	.81	.00242356177472529	.997576438225275	2.00
1	0	24	1	15	8	2	4	6	2	18	-.84	.31	-.29	-.45	-.88	-.19	.39	-.08	-.47	-1.01	-.66	.48	-.59	-.45	.0294426563063006	.970557343693699	2.00
1	1	24	1	20	9	12	1	2	2	20	-1.04	.47	-.13	-.12	-.88	.63	-.44	.84	-.47	.57	-.66	-.34	-.59	-.17	.018831214904579	.981168785095421	2.00
1	1	24	1	12	6	4	2	2	2	18	-.46	-.5	1.15	1.37	-.88	.63	.39	-.08	-.47	-1.01	-.66	-.34	-.59	-.45	.000218804324348218	.999781195675652	2.00
2	0	24	1	13	12	3	6	6	1	17	-.84	-.5	.51	1.21	-.88	-1.02	.39	-1	-.47	-1.01	-.66	1.29	-.59	-.59	.00245161194451882	.997548388055481	2.00
5	1	24	1	10	8	6	2	6	2	12	.51	-1.48	-1.4	-1.45	-.88	-1.02	-1.28	-.08	-1.63	-1.01	-.66	-1.15	-.59	-1.29	.504653859033921	.495346140966079	1.00
2	1	24	1	7	5	6	0	6	2	16	.7	2.1	-.77	-.78	-.88	-1.02	-1.28	-.08	-.47	-.22	-.66	.48	-.59	-.73	.088497595088831	.911502404911169	2.00
1	0	24	1	14	2	5	1	6	2	21	-.46	-.67	-.77	.71	-.88	1.45	.39	-.08	-.47	-.22	-.66	.48	-.59	-.03	.176847094238763	.823152905761237	2.00
5	0	24	1	13	1	2	1	7	2	17	.12	-.67	.67	-.12	-.02	-1.02	.39	-.08	.69	-.22	.28	1.29	-.59	-.59	.000763679543045601	.999236320456954	2.00
1	1	24	1	12	4	6	0	7	6	22	-.65	-.01	-.45	.38	-.02	2.27	.39	-1	.69	-1.01	.28	.48	-.59	.11	.0596132258319011	.940386774168099	2.00
2	0	24	1	20	8	5	2	8	1	17	1.47	.15	-.13	.87	-.02	1.45	-1.28	-1	-.47	-1.01	-.66	-.34	-.59	-.59	.0116633519241758	.988336648075824	2.00
1	0	24	1	12	14	8	4	6	1	11	.51	-.34	.35	.87	-.02	-1.02	-1.28	-1	-1.63	-1.01	-.66	-1.96	-.59	-1.43	.00273181471440747	.997268185285593	2.00
1	0	24	1	12	8	1	2	7	1	12	-.46	-1.64	1.46	.87	-.02	-1.02	-1.28	-1	-1.63	-1.01	-.66	-1.15	-.59	-1.29	6.54573875138936E-005	.999934542612486	2.00
1	1	24	1	12	6	14	6	2	2	15	.31	.31	1.46	.87	-.02	-1.02	-.44	-1	-.47	-1.01	-.66	-.34	-.59	-.87	4.84193837498798E-005	.99995158061625	2.00
1	0	24	1	15	6	14	1	2	1	20	.7	.64	-.13	.54	-.02	.63	-.44	-.08	-.47	-1.01	1.22	-.34	-.59	-.17	.0132278633677217	.986772136632278	2.00
1	1	24	1	13	12	3	6	8	2	23	-.07	-1.15	.99	.38	-.02	.63	2.06	-.08	.69	-1.01	.28	-.34	-.59	.25	.000286188319778349	.999713811680222	2.00
2	1	24	1	13	10	6	3	6	5	18	.12	-.67	.19	-.12	-.02	-1.02	.39	-.08	-.47	-1.01	.28	-.34	-.59	-.45	.0044182492631265	.995581750736874	2.00
1	1	24	1	17	10	3	3	6	2	14	.31	-2.3	.51	-1.28	-.02	-1.02	-1.28	-1	-.47	-1.01	-.66	-.34	-.59	-1.01	.00105788548169752	.998942114518303	2.00
1	0	24	1	10	6	9	5	11	6	19	-.65	-.01	.35	.87	-.02	-.19	.39	-1	-.47	-1.01	.28	.48	-.59	-.31	.00377307484944152	.996226925150559	2.00
1	1	24	1	12	8	1	9	3	2	19	-.84	-.67	-.93	-.62	-.02	.63	.39	-.08	-.47	-1.01	-.66	-.34	-.59	-.31	.240386076611145	.759613923388855	2.00
2	0	24	1	16	12	3	4	1	2	15	-.07	.15	.83	.54	-.02	-.19	-1.28	-.08	-.47	-1.01	-.66	-1.15	-.59	-.87	.000506829605977486	.999493170394023	2.00
1	1	24	1	10	3	7	3	7	2	28	-2.2	.96	.99	-.29	-.02	-.19	2.06	.84	.69	1.36	1.22	-1.15	1.39	.95	.000418019852596076	.999581980147404	2.00
2	1	24	1	20	6	2	1	6	2	17	-.65	-1.32	.35	.05	-.02	-1.02	.39	-.08	-.47	-1.01	-.66	-.34	-.59	-.59	.00328639754366332	.996713602456337	2.00
1	1	24	1	14	6	9	4	8	2	20	-.84	.31	-.93	-.29	-.02	.63	-.44	-.08	-.47	-.22	-.66	.48	-.59	-.17	.247341409163898	.752658590836102	2.00
2	1	24	1	18	4	5	5	2	2	27	-.46	.15	-.29	-.95	-.02	-.19	.39	.84	.69	.57	.28	1.29	1.39	.81	.0237570574449817	.976242942555018	2.00
1	1	24	1	12	20	3	8	8	2	24	.31	-.01	-.77	-.12	-.02	.63	.39	-.08	.69	1.36	-.66	.48	-.59	.39	.121203375400751	.878796624599249	2.00
1	1	24	1	14	3	3	0	6	2	28	1.09	.8	-.45	-3.11	-.02	-1.02	.39	.84	.69	1.36	1.22	1.29	1.39	.95	.0161668753977245	.983833124602275	2.00
1	0	24	1	19	6	4	2	11	1	20	-1.04	-.83	-.77	-.45	-.02	.63	-1.28	-.08	-.47	-.22	.28	-1.15	1.39	-.17	.163441527712455	.836558472287545	2.00
1	0	24	1	16	4	3	2	5	1	24	-1.23	-.18	-.29	-.29	-.02	-.19	-.44	-.08	.69	-.22	1.22	.48	1.39	.39	.0347127738876218	.965287226112378	2.00
2	1	24	1	15	2	7	0	2	2	27	.89	1.45	.19	-.78	-.02	1.45	.39	.84	.69	-.22	1.22	.48	.4	.81	.00278851177417865	.997211488225821	2.00
1	0	24	1	14	6	7	3	6	1	25	1.09	-1.48	.35	1.04	-.02	-.19	.39	-.08	.69	.57	.28	.48	1.39	.53	.00251337498480145	.997486625015199	2.00
1	1	24	1	16	8	14	1	6	2	20	-.07	-.01	.19	-.95	-.02	-.19	.39	-.08	-.47	-1.01	-.66	1.29	-.59	-.17	.00375160982775859	.996248390172242	2.00
1	1	24	1	21	1	7	0	7	5	30	-.84	.31	.35	1.21	.84	-.19	.39	.84	.69	2.15	2.16	-.34	1.39	1.24	.00425877072852692	.995741229271473	2.00
1	0	24	1	7	11	1	4	7	1	18	.12	.47	.19	-.78	.84	-.19	-.44	-1	-.47	-.22	-.66	-.34	-.59	-.45	.00362378045982417	.996376219540176	2.00
2	0	24	1	10	10	12	2	8	1	25	-.46	.15	.83	-1.28	.84	.63	-.44	.84	.69	-.22	2.16	-.34	-.59	.53	.000371723575802565	.999628276424197	2.00
1	1	24	1	10	20	4	10	7	6	28	1.28	.15	-.45	.38	.84	.63	.39	.84	1.86	1.36	.28	-.34	.4	.95	.0347000823998162	.965299917600184	2.00
5	1	24	1	14	8	3	2	7	2	36	-.07	.15	-.93	-.12	.84	.63	2.06	.84	1.86	2.15	3.09	.48	1.39	2.08	.215736639738941	.784263360261059	2.00
5	0	24	1	15	8	11	4	7	2	19	.12	-.01	-.13	.21	.84	-.19	-.44	-.08	-.47	-.22	.28	-1.15	-.59	-.31	.0148553443337177	.985144655666282	2.00
1	1	24	1	22	5	15	3	6	2	29	.12	.96	.19	-.12	.84	1.45	.39	.84	.69	.57	1.22	1.29	-.59	1.09	.0041414359848306	.995858564015169	2.00
1	0	24	1	20	8	1	1	6	2	20	.89	-.67	-1.56	-.95	.84	-1.02	-.44	-.08	-.47	.57	-.66	-.34	.4	-.17	.640739172602595	.359260827397405	1.00
1	1	24	1	19	8	1	3	2	2	23	-2	1.29	-.93	-1.95	.84	.63	.39	-.08	.69	-1.01	-.66	1.29	-.59	.25	.231287220510118	.768712779489882	2.00
1	0	24	1	14	8	1	4	6	6	19	.31	1.29	-2.04	.21	.84	-.19	-1.28	-1	-.47	.57	-.66	-.34	.4	-.31	.936905051104813	.0630949488951873	1.00
2	0	24	1	10	6	1	6	8	2	32	-.65	-1.32	-1.72	-.78	.84	1.45	.39	.84	1.86	.57	1.22	1.29	1.39	1.52	.842631969280177	.157368030719823	1.00
1	0	24	1	15	12	2	2	7	5	35	1.09	.96	.83	1.7	.84	-.19	1.23	1.76	1.86	2.15	2.16	1.29	1.39	1.94	.000458854705502413	.999541145294498	2.00
1	0	24	1	14	14	5	12	7	1	37	-.84	1.78	-2.04	-.78	.84	1.45	1.23	1.76	1.86	2.15	2.16	.48	2.37	2.22	.941709543643892	.0582904563561075	1.00
2	1	24	1	13	5	14	5	2	2	30	1.86	-.18	-2.04	.38	.84	.63	2.06	.84	.69	2.15	-.66	1.29	-.59	1.24	.912586435838731	.0874135641612685	1.00
1	0	24	1	15	14	2	0	7	1	26	-.26	.15	.35	.05	1.69	.63	.39	.84	.69	.57	-.66	-.34	.4	.67	.00276867043050297	.997231329569497	2.00
1	0	24	1	11	10	7	6	7	2	27	1.09	1.29	.19	.87	1.69	.63	1.23	-.08	.69	.57	.28	-1.15	1.39	.81	.00388300113372237	.996116998866278	2.00
1	0	24	1	14	9	2	7	8	1	25	-.07	.31	.51	-.78	1.69	1.45	1.23	-1	.69	-.22	-.66	.48	-.59	.53	.00119586775147269	.998804132248527	2.00
2	0	24	1	10	16	1	6	8	1	32	.7	2.1	.51	.87	1.69	.63	1.23	.84	1.86	1.36	1.22	.48	.4	1.52	.00130678267257395	.998693217327426	2.00
1	0	24	1	15	12	10	6	7	6	24	1.86	.15	1.62	2.2	1.69	-1.02	2.06	-1	3.02	-1.01	-.66	1.29	-.59	.39	2.35465809921213E-005	.999976453419008	2.00
5	0	25	1	18	6	1	3	7	1	18	-.46	.64	.03	-.12	-1.73	-1.02	-.44	.84	-.47	.57	-.66	.48	.4	-.45	.00888112872405529	.991118871275945	2.00
1	0	25	1	20	6	2	1	7	2	9	1.28	-1.32	.35	1.04	-1.73	-1.02	-1.28	-1	-1.63	-1.01	-.66	-1.96	-.59	-1.72	.00236358544695389	.997636414553046	2.00
5	0	25	1	12	1	2	3	7	6	12	.12	-.83	-.77	.38	-1.73	-1.02	-1.28	-1	-1.63	-.22	-.66	-.34	-.59	-1.29	.14469510306395	.85530489693605	2.00
1	1	25	1	15	8	4	1	2	2	11	.12	-.34	.35	-1.12	-1.73	-1.02	-1.28	-1	-1.63	-1.01	-.66	-.34	-.59	-1.43	.00192717488651021	.99807282511349	2.00
5	0	25	1	13	3	0	0	6	2	11	.51	-.99	1.62	1.87	-1.73	-1.02	-1.28	-1	-1.63	-1.01	-.66	-.34	-.59	-1.43	3.37833963418725E-005	.999966216603658	2.00
5	1	25	1	19	0	2	0	7	2	11	-.65	-.18	.19	.05	-1.73	-1.02	-.44	-1	-.47	-1.01	-.66	-1.96	-.59	-1.43	.00563123882805834	.994368761171942	2.00
1	1	25	1	20	4	5	3	7	2	15	-.84	-.18	-.45	.54	-1.73	-.19	-.44	-1	-.47	-.22	-.66	-.34	-.59	-.87	.0654250128550582	.934574987144942	2.00
1	0	25	1	15	8	2	2	6	2	14	-2.77	-2.3	1.62	.87	-1.73	-1.02	-1.28	-1	-.47	-1.01	-.66	1.29	-.59	-1.01	7.31641703106498E-005	.999926835829689	2.00
1	0	25	1	18	12	1	2	6	5	17	.51	.64	.83	-.62	-1.73	-.19	-.44	-.08	-.47	-.22	-.66	.48	-.59	-.59	.000320646919862303	.999679353080138	2.00
1	1	25	1	9	4	9	4	7	1	19	.89	.64	.67	.87	-.88	-1.02	.39	.84	-.47	-.22	-.66	.48	.4	-.31	.000729636416659223	.999270363583341	2.00
3	0	25	1	15	6	6	1	11	1	16	1.09	-2.13	.35	1.04	-.88	-1.02	-.44	-.08	-.47	-1.01	-.66	.48	-.59	-.73	.00257918211379348	.997420817886207	2.00
1	0	25	1	13	6	0	3	6	1	16	.51	-1.64	.99	.21	-.88	-1.02	-1.28	-1	-.47	1.36	-.66	-.34	-.59	-.73	.000237012478035221	.999762987521965	2.00
1	1	25	1	20	0	2	3	2	2	16	-1.04	-1.32	1.62	.05	-.88	-1.02	-.44	-.08	-.47	-.22	-.66	-.34	-.59	-.73	3.51662863328945E-005	.999964833713667	2.00
1	1	25	1	22	0	0	0	6	2	14	-.84	-.83	-.29	-1.61	-.88	-1.02	-.44	-1	-.47	-1.01	-.66	-.34	-.59	-1.01	.0236627603530588	.976337239646941	2.00
1	0	25	1	16	12	3	0	8	2	12	.31	2.1	-.13	-.78	-.88	-1.02	-.44	-1	-1.63	-1.01	-.66	-1.15	-.59	-1.29	.010311522763904	.989688477236096	2.00
1	1	25	1	15	8	0	1	2	2	17	1.09	-1.32	.83	.71	-.88	.63	-.44	-.08	-.47	-1.01	-.66	-.34	-.59	-.59	.000399141961593377	.999600858038407	2.00
1	1	25	1	15	6	4	4	6	2	26	.7	-.5	-.77	.05	-.88	.63	.39	-.08	.69	.57	1.22	1.29	.4	.67	.115542555123914	.884457444876086	2.00
1	1	25	1	1	6	4	0	2	2	19	-.26	-.5	.83	-.12	-.88	-.19	-.44	-.08	-.47	-1.01	.28	1.29	-.59	-.31	.000471426277428911	.999528573722571	2.00
1	1	25	1	13	10	2	3	6	5	15	-.07	-.5	.19	.38	-.88	-1.02	-.44	-.08	-.47	-.22	-.66	-1.15	-.59	-.87	.00520563115332039	.99479436884668	2.00
1	1	25	1	15	10	3	5	7	1	17	-.26	-1.48	-1.4	-1.28	-.88	-.19	-1.28	-.08	-.47	-.22	.28	-.34	-.59	-.59	.570025347892123	.429974652107877	1.00
1	1	25	1	8	2	2	4	6	1	15	-.26	-.34	1.46	1.21	-.88	-1.02	.39	-1	-.47	-1.01	-.66	-.34	-.59	-.87	6.34700885883022E-005	.999936529911412	2.00
1	1	25	1	15	18	15	3	2	1	19	.51	.47	1.15	-1.28	-.88	-.19	.39	-.08	-.47	-1.01	-.66	1.29	-.59	-.31	8.57210218188561E-005	.999914278978181	2.00
1	1	25	1	13	14	1	0	8	2	16	-.46	-.01	1.15	.38	-.02	-1.02	.39	-1	-.47	-1.01	-.66	-.34	-.59	-.73	.000170430173721628	.999829569826278	2.00
2	0	25	1	12	10	3	3	6	1	21	.7	.8	-.29	-.62	-.02	.63	-1.28	-.08	-.47	-.22	2.16	-.34	-.59	-.03	.0179495304907356	.982050469509265	2.00
1	1	25	1	15	12	1	2	7	2	15	.12	-.99	-.29	-1.28	-.02	-.19	-1.28	-1	-.47	-1.01	-.66	-.34	-.59	-.87	.0195365659457187	.980463434054281	2.00
1	1	25	1	17	12	0	4	7	2	19	.51	-.5	.03	-.95	-.02	.63	-.44	-.08	.69	-1.01	-.66	-.34	-.59	-.31	.00579757066086751	.994202429339132	2.00
1	1	25	1	15	6	6	3	7	2	16	-1.42	-.67	.19	-.62	-.02	-.19	-1.28	-.08	-1.63	.57	-.66	-1.96	.4	-.73	.00614245472293276	.993857545277067	2.00
2	0	25	1	10	4	1	2	8	2	19	.12	.15	-1.72	-.95	-.02	.63	.39	-1	-.47	-1.01	.28	-.34	-.59	-.31	.795109450019213	.204890549980787	1.00
1	1	25	1	15	10	2	2	7	5	29	-.46	-.67	1.46	-1.45	-.02	.63	.39	.84	.69	1.36	1.22	1.29	.4	1.09	3.67048805683127E-005	.999963295119432	2.00
1	1	25	1	20	10	2	5	6	1	19	1.47	.31	-1.4	-.12	-.02	-1.02	-1.28	-1	-.47	-1.01	2.16	1.29	-.59	-.31	.494435839471224	.505564160528776	2.00
1	0	25	1	20	6	8	3	11	1	17	-.65	-1.81	1.15	-1.45	-.02	-1.02	-1.28	-1	-.47	-.22	-.66	1.29	-.59	-.59	.000126407938630242	.99987359206137	2.00
1	0	25	1	18	6	4	2	1	2	23	1.86	-2.3	.51	-1.78	-.02	-.19	-.44	-.08	.69	.57	-.66	.48	1.39	.25	.000600444803320512	.99939955519668	2.00
1	0	25	1	15	12	3	2	11	1	26	.7	-.34	-3	-1.12	-.02	.63	.39	.84	.69	.57	1.22	.48	-.59	.67	.997151536512877	.00284846348712319	1.00
2	0	25	1	18	5	1	2	8	2	21	-1.62	-.34	.51	.05	-.02	-1.02	.39	-1	-.47	2.15	-.66	.48	-.59	-.03	.00233321706032294	.997666782939677	2.00
2	1	25	1	20	10	1	6	2	6	26	.31	.47	-.29	.87	-.02	.63	1.23	-.08	.69	.57	.28	.48	.4	.67	.0285019682014713	.971498031798529	2.00
1	1	25	1	18	20	1	3	6	1	28	1.86	-.01	-.77	.05	-.02	-.19	2.06	.84	.69	.57	1.22	-.34	1.39	.95	.0837853034287436	.916214696571256	2.00
1	0	25	1	15	14	5	0	7	1	20	.51	-2.3	1.15	1.37	-.02	.63	.39	-.08	-.47	-.22	-.66	-.34	-.59	-.17	.000177340165420086	.99982265983458	2.00
1	1	25	1	13	0	8	0	5	3	25	-.07	.15	.03	1.21	-.02	2.27	.39	-.08	-.47	.57	.28	.48	.4	.53	.0109952826087897	.98900471739121	2.00
1	1	25	1	18	7	1	5	7	1	21	1.47	-.01	.03	-1.12	.84	-.19	1.23	-.08	-.47	-.22	-.66	-.34	-.59	-.03	.00414131250186313	.995858687498137	2.00
1	0	25	1	15	9	5	3	2	1	25	-.26	.96	.51	-.45	.84	-1.02	1.23	-.08	.69	-1.01	1.22	1.29	.4	.53	.00132954127720995	.99867045872279	2.00
1	1	25	1	15	6	0	4	7	4	18	-1.42	-1.15	.51	.87	.84	-.19	-.44	.84	-.47	-1.01	-.66	-1.15	-.59	-.45	.00275055844169883	.997249441558301	2.00
4	0	25	1	15	7	11	4	7	1	24	.7	.47	.99	-1.12	.84	-.19	.39	-1	.69	.57	.28	.48	.4	.39	.000151317930621975	.999848682069378	2.00
1	0	25	1	15	7	12	4	2	5	20	-.07	-.5	.51	.54	.84	-.19	-.44	-.08	-.47	-.22	-.66	.48	-.59	-.17	.00167839000110898	.998321609998891	2.00
2	0	25	1	14	14	3	2	8	6	24	.31	.31	.83	.87	.84	.63	.39	1.76	.69	-1.01	-.66	-.34	.4	.39	.000486953314306773	.999513046685693	2.00
1	0	25	1	20	5	8	3	7	6	30	-1.04	.8	-.13	.05	.84	.63	1.23	1.76	.69	.57	1.22	-.34	1.39	1.24	.0193252956453776	.980674704354622	2.00
2	0	25	1	19	8	4	0	8	5	30	.12	.15	-.13	-.45	.84	.63	1.23	1.76	.69	.57	.28	1.29	.4	1.24	.012687302700397	.987312697299603	2.00
1	0	25	1	16	12	4	2	11	1	30	1.09	-.01	-.77	-.45	.84	-.19	.39	1.76	.69	2.15	.28	.48	1.39	1.24	.0924098398949096	.90759016010509	2.00
2	1	25	1	17	13	7	4	6	5	26	-1.04	-.67	.83	-2.11	.84	1.45	.39	.84	.69	-1.01	-.66	1.29	.4	.67	.000374751197389027	.999625248802611	2.00
1	1	25	1	15	6	6	2	6	5	24	-2.2	-.99	1.15	-.95	.84	-.19	.39	-.08	.69	-.22	.28	1.29	-.59	.39	.000215627142683676	.999784372857316	2.00
1	1	25	1	10	8	8	2	7	6	23	-.46	-.18	.35	-.12	.84	-1.02	-.44	1.76	-.47	.57	1.22	-1.15	1.39	.25	.00285765140263196	.997142348597368	2.00
1	1	25	1	10	2	2	1	7	6	26	.12	-.01	.19	-.29	1.69	-.19	-.44	.84	.69	.57	1.22	.48	-.59	.67	.00413776897465467	.995862231025345	2.00
1	0	25	1	11	12	3	12	6	1	36	1.47	-1.81	-.45	-.78	1.69	2.27	2.06	1.76	1.86	2.15	.28	1.29	-.59	2.08	.0273128247982312	.972687175201769	2.00
2	1	25	1	15	5	9	3	2	2	45	1.86	1.62	-.29	-1.45	1.69	2.27	2.06	2.68	3.02	2.15	3.09	1.29	3.36	3.34	.0103023489875835	.989697651012416	2.00
1	0	26	1	16	6	3	1	2	2	16	-.65	-.34	1.46	.54	-1.73	.63	-1.28	-1	-.47	.57	-.66	-.34	-.59	-.73	6.08255476465744E-005	.999939174452353	2.00
1	1	26	1	10	6	2	4	6	2	19	-2.2	-.67	-.77	1.87	-1.73	-.19	.39	-1	-.47	.57	-.66	1.29	-.59	-.31	.318158958119097	.681841041880903	2.00
2	1	26	1	19	12	20	10	6	2	20	1.47	.47	1.15	.05	-1.73	1.45	1.23	-1	-.47	-1.01	-.66	1.29	-.59	-.17	8.83741182257118E-005	.999911625881774	2.00
1	0	26	1	9	9	29	7	3	4	12	1.86	.31	-.13	1.37	-.88	-1.02	-1.28	-1	-1.63	-1.01	-.66	-.34	-.59	-1.29	.0116245139351611	.988375486064839	2.00
1	0	26	1	17	2	3	16	6	2	17	.31	-.01	1.15	.05	-.88	-.19	.39	-1	-.47	-.22	-.66	-.34	-.59	-.59	.000126191461887971	.999873808538112	2.00
1	0	26	1	14	3	13	2	7	6	10	.31	-.5	-.13	-.45	-.88	-1.02	-1.28	-1	-1.63	-1.01	-.66	-1.96	-.59	-1.58	.0123253911115544	.987674608888446	2.00
1	1	26	1	16	8	2	2	2	2	16	.31	-.01	.51	.38	-.88	-.19	-.44	-1	-.47	-1.01	-.66	.48	-.59	-.73	.00142033347846717	.998579666521533	2.00
1	0	26	1	14	6	3	2	2	2	11	.89	-.18	1.46	.87	-.88	-1.02	-1.28	-1	-1.63	-1.01	-.66	-1.15	-.59	-1.43	4.17157369840646E-005	.999958284263016	2.00
1	1	26	1	12	7	6	2	7	1	15	-.84	.15	.35	-.78	-.88	-1.02	.39	-1	-.47	-1.01	-.66	-.34	-.59	-.87	.00270164404079235	.997298355959208	2.00
1	1	26	1	20	8	2	3	1	1	14	.89	-.01	1.15	.71	-.88	-1.02	-1.28	-1	-.47	-1.01	-.66	.48	-.59	-1.01	.000124314933816576	.999875685066183	2.00
1	0	26	1	16	2	5	1	7	2	16	-.65	-.34	.35	.05	-.88	-.19	.39	-1	.69	-1.01	-.66	-1.15	-.59	-.73	.00316088111137821	.996839118888622	2.00
2	1	26	1	22	0	1	0	7	2	15	.31	.8	.83	-.95	-.88	-1.02	-.44	-1	-.47	-.22	-.66	-.34	-.59	-.87	.000312719320475267	.999687280679525	2.00
1	1	26	1	17	10	3	2	8	4	15	1.09	.15	.19	.71	-.88	-1.02	-.44	-1	-.47	-1.01	-.66	.48	-.59	-.87	.00391490350306064	.996085096496939	2.00
2	1	26	1	16	0	5	0	7	1	27	1.47	.15	1.15	1.21	-.88	2.27	1.23	.84	.69	-.22	-.66	1.29	.4	.81	.000117241023302093	.999882758976698	2.00
1	0	26	1	14	2	3	1	6	2	20	.12	-1.48	-1.4	-.62	-.88	-.19	.39	-.08	-.47	1.36	.28	-1.15	-.59	-.17	.580565529819986	.419434470180014	1.00
1	1	26	1	16	10	10	0	6	2	29	1.09	2.1	.83	-2.28	-.88	1.45	.39	-.08	.69	1.36	1.22	1.29	1.39	1.09	.000173721176350233	.99982627882365	2.00
1	1	26	1	15	3	1	1	6	2	14	1.09	-1.32	-.29	-.78	-.88	-1.02	-1.28	-1	-.47	-1.01	-.66	.48	-.59	-1.01	.0168213700333083	.983178629966692	2.00
2	0	26	1	20	12	8	3	1	2	18	.12	-.5	.99	.71	-.88	-.19	.39	-1	-.47	-1.01	-.66	1.29	-.59	-.45	.000284948895025447	.999715051104974	2.00
1	0	26	1	16	4	11	3	7	1	23	-1.62	.8	.19	.38	-.02	.63	-1.28	-.08	.69	.57	1.22	.48	-.59	.25	.00773564036549599	.992264359634504	2.00
2	1	26	1	14	11	12	7	6	6	11	.12	-2.3	.51	.21	-.02	-1.02	-1.28	-1	-1.63	-1.01	-.66	-1.96	-.59	-1.43	.00158040546520866	.998419594534791	2.00
1	1	26	1	20	20	5	2	7	6	15	-.26	1.29	-.93	-.78	-.02	.63	.39	-1	-.47	.57	-.66	.48	1.39	-.87	.192399855925127	.807600144074873	2.00
2	0	26	1	15	6	4	0	7	2	15	.89	-.34	.19	1.04	-.02	-1.02	.39	-1	-.47	-1.01	-.66	-1.15	-.59	-.87	.00456575751471397	.995434242485286	2.00
1	0	26	1	20	10	3	2	11	2	18	.7	.64	1.62	.38	-.02	-.19	-1.28	-.08	-.47	-.22	-.66	.48	-.59	-.45	2.1180279779002E-005	.999978819720221	2.00
2	0	26	1	14	5	3	3	6	2	23	.51	.31	-.13	.54	-.02	.63	.39	-.08	.69	-.22	.28	.48	-.59	.25	.0141506940140849	.985849305985915	2.00
1	0	26	1	20	9	5	4	7	2	27	-1.04	-.67	-.13	.54	-.02	.63	.39	-.08	.69	.57	1.22	.48	1.39	.81	.0228831537557256	.977116846244275	2.00
1	1	26	1	13	6	10	3	6	2	24	-.46	-.83	.99	-1.12	-.02	.63	-.44	.84	.69	.57	-.66	1.29	-.59	.39	.000223242571864837	.999776757428135	2.00
2	1	26	1	10	6	1	2	6	6	25	.12	-.18	.83	-.12	-.02	.63	.39	.84	.69	.57	-.66	.48	.4	.53	.000416807123061764	.999583192876938	2.00
1	1	26	1	20	4	3	3	6	1	27	.51	-.83	-.29	-2.28	-.02	-.19	.39	.84	.69	.57	1.22	1.29	.4	.81	.0138141262835898	.98618587371641	2.00
1	0	26	1	15	3	2	3	6	2	23	-.65	.15	-.93	.05	-.02	-.19	.39	-.08	.69	-.22	.28	-.34	1.39	.25	.253020641797127	.746979358202873	2.00
1	0	26	1	16	16	6	4	11	1	19	-.46	-.67	1.62	-1.61	-.02	-.19	-.44	-1	-.47	-.22	-.66	1.29	-.59	-.31	1.96751718233449E-005	.999980324828177	2.00
1	1	26	1	16	9	5	1	8	3	17	-.07	-.01	.03	.05	-.02	-1.02	-.44	.84	-.47	-.22	-.66	.48	-.59	-.59	.00846948988398124	.991530510116019	2.00
1	1	26	1	12	5	0	5	7	6	24	-.07	.31	.35	.54	.84	.63	.39	-.08	.69	-.22	1.22	-.34	.4	.39	.00291724985956408	.997082750140436	2.00
1	1	26	1	11	7	2	0	1	4	21	.51	-.67	.35	-.29	.84	-1.02	.39	-1	.69	-1.01	1.22	.48	.4	-.03	.0021144933238795	.997885506676121	2.00
2	1	26	1	15	2	11	0	7	1	21	.31	-.01	.51	-.29	.84	-.19	1.23	.84	-.47	-.22	-.66	-1.15	-.59	-.03	.00121554411866924	.998784455881331	2.00
1	0	26	1	18	10	7	3	6	6	17	.31	-.34	.19	1.7	.84	-1.02	-1.28	-.08	-.47	-.22	-.66	-.34	-.59	-.59	.00629018592655884	.993709814073441	2.00
1	1	26	1	15	1	1	1	7	2	14	-1.23	-.83	-.61	-.45	.84	-1.02	-1.28	-1	.69	-1.01	-.66	-1.96	-.59	-1.01	.103033833348809	.896966166651191	2.00
1	0	26	1	19	4	12	0	2	2	29	.12	.31	-1.08	.38	.84	1.45	.39	.84	.69	1.36	.28	-.34	1.39	1.09	.334869058110557	.665130941889443	2.00
2	1	26	1	14	5	13	6	7	2	25	1.28	.8	.35	.38	.84	.63	1.23	-.08	.69	-1.01	1.22	.48	-.59	.53	.00186374915053512	.998136250849465	2.00
2	1	26	1	20	12	8	3	7	2	26	1.47	1.45	-.13	.21	.84	-.19	.39	-.08	.69	.57	.28	.48	1.39	.67	.00951831574581529	.990481684254185	2.00
2	1	26	1	13	12	10	4	7	2	21	.51	-.34	.35	.21	.84	.63	.39	-.08	-.47	-1.01	.28	-.34	-.59	-.03	.00234380837009798	.997656191629902	2.00
1	0	26	1	22	10	1	3	7	2	22	1.47	-1.48	.35	1.54	.84	.63	-.44	-.08	-.47	-.22	.28	-.34	.4	.11	.00252823477660031	.9974717652234	2.00
1	1	26	1	18	12	5	3	8	1	23	1.47	.64	-.45	.21	.84	.63	.39	-.08	.69	-.22	-.66	.48	-.59	.25	.0310682764553174	.968931723544683	2.00
1	1	26	1	15	8	3	5	7	1	16	.89	-.34	.35	-.12	1.69	-1.02	-1.28	-.08	-.47	-.22	-.66	-1.96	-.59	-.73	.0019443956206058	.998055604379394	2.00
1	0	26	1	21	0	7	4	7	1	30	.31	-.99	-.29	-1.61	1.69	1.45	.39	.84	.69	.57	2.16	.48	-.59	1.24	.0171620271007087	.982837972899291	2.00
1	1	26	1	15	8	5	3	7	2	25	.12	-.01	-.29	-.12	1.69	.63	-1.28	1.76	.69	-1.01	-.66	1.29	.4	.53	.024485603284042	.975514396715958	2.00
1	0	26	1	19	14	10	8	8	1	41	.7	.96	-.45	-.12	1.69	2.27	2.06	.84	3.02	2.15	1.22	1.29	3.36	2.78	.0353737100414388	.964626289958561	2.00
1	0	27	1	19	4	5	3	7	2	12	-1.04	-.67	.51	.54	-1.73	-1.02	-1.28	-1	-1.63	-1.01	-.66	.48	-.59	-1.29	.00223883550779072	.997761164492209	2.00
1	1	27	1	10	4	4	2	5	2	11	-1.42	1.13	1.46	-.29	-1.73	-.19	-1.28	-1	-1.63	-1.01	-.66	-1.15	-.59	-1.43	5.91487578373332E-005	.999940851242163	2.00
4	0	27	1	21	12	14	8	7	1	18	.7	1.78	.51	-.62	-1.73	-1.02	.39	-.08	-.47	.57	-.66	-.34	.4	-.45	.000936113887169429	.999063886112831	2.00
2	0	27	1	10	7	6	3	2	2	17	-.07	-1.48	1.62	1.54	-1.73	-1.02	-1.28	-1	-.47	2.15	-.66	-.34	.4	-.59	3.77608198106635E-005	.999962239180189	2.00
1	1	27	1	14	5	6	0	11	1	12	-1.42	.8	1.62	.05	-1.73	-1.02	-1.28	-1	-1.63	-1.01	.28	-.34	-.59	-1.29	3.60898488032398E-005	.999963910151197	2.00
2	1	27	1	16	5	9	2	7	6	12	.12	-1.32	.99	.71	-1.73	-1.02	-.44	-.08	-1.63	-1.01	-.66	-1.15	-.59	-1.29	.000294414657442726	.999705585342557	2.00
2	1	27	1	20	15	6	0	2	6	12	-.26	-.18	-.45	-.45	-1.73	-.19	-1.28	-1	-1.63	-1.01	-.66	-.34	-.59	-1.29	.0448683623403547	.955131637659645	2.00
1	0	27	1	18	5	1	4	6	2	15	.51	.64	.19	-.12	-.88	-.19	-1.28	-1	-.47	-.22	-.66	-.34	-.59	-.87	.00374661264662121	.996253387353379	2.00
1	1	27	1	12	0	11	0	6	1	21	.12	-1.81	1.62	2.04	-.88	-.19	.39	.84	-.47	-1.01	-.66	1.29	.4	-.03	4.06725231430645E-005	.999959327476857	2.00
5	1	27	1	15	5	7	0	7	2	12	1.09	-.83	-2.04	-.29	-.88	-1.02	-1.28	-1	-1.63	-1.01	-.66	-.34	-.59	-1.29	.919784296206201	.0802157037937987	1.00
1	1	27	1	20	10	1	6	7	2	18	-.26	-.83	.35	-1.95	-.88	.63	-.44	.84	-.47	-1.01	-.66	-.34	-.59	-.45	.00180942277879948	.998190577221201	2.00
1	1	27	1	15	6	2	4	7	2	14	-.26	-.67	1.62	-.29	-.88	-1.02	-.44	-1	-.47	-1.01	-.66	-.34	-.59	-1.01	2.52388158222806E-005	.999974761184178	2.00
1	0	27	1	20	11	0	1	6	1	15	-.07	.47	.19	.87	-.88	-1.02	-.44	-1	-.47	-1.01	-.66	.48	-.59	-.87	.00561075451689406	.994389245483106	2.00
2	1	27	1	17	4	1	1	9	2	20	.51	-.01	-1.4	-1.12	-.88	.63	.39	-1	-.47	-.22	-.66	1.29	-.59	-.17	.509200044299141	.490799955700859	1.00
1	1	27	1	20	10	7	6	6	2	15	-2.39	-1.81	.51	1.54	-.88	-1.02	-1.28	-1	-.47	-1.01	-.66	1.29	-.59	-.87	.0043679843398924	.995632015660108	2.00
1	1	27	1	15	13	1	2	6	2	20	1.09	-.18	-.13	-.62	-.02	1.45	.39	-1	-.47	-1.01	-.66	.48	-.59	-.17	.00935270191485214	.990647298085148	2.00
1	0	27	1	12	2	1	2	7	2	13	-.46	-.34	.19	-.45	-.02	-1.02	-1.28	-1	-1.63	-1.01	.28	-1.15	-.59	-1.15	.00477789466980884	.995222105330191	2.00
1	0	27	1	12	5	5	2	7	2	21	-.26	-.01	-.77	-.45	-.02	-.19	-.44	.84	-.47	.57	.28	-1.15	.4	-.03	.130991919567405	.869008080432595	2.00
1	0	27	1	12	6	10	4	2	1	21	.51	-.67	-.13	-.78	-.02	-.19	.39	.84	-.47	-.22	-.66	-.34	.4	-.03	.0108591495210968	.989140850478903	2.00
1	1	27	1	16	5	8	3	7	1	21	1.09	-.01	.35	.38	-.02	-.19	-.44	-.08	.69	-.22	-.66	1.29	-.59	-.03	.00203384572895947	.997966154271041	2.00
1	1	27	1	15	5	11	10	7	2	16	.12	.64	.83	1.37	-.02	-1.02	.39	-.08	-1.63	.57	-.66	-1.96	-.59	-.73	.000570489630268586	.999429510369731	2.00
1	0	27	1	15	12	0	3	11	2	21	.12	.47	-2.2	.05	-.02	-1.02	-1.28	.84	-.47	-.22	-.66	.48	2.37	-.03	.965608724503359	.0343912754966409	1.00
2	0	27	1	14	8	1	6	8	1	20	-1.42	-.83	-2.04	-1.61	-.02	-1.02	-.44	-1	-.47	.57	-.66	.48	1.39	-.17	.945921894809938	.0540781051900622	1.00
1	1	27	1	20	12	1	4	6	1	27	.89	-1.97	-2.84	-1.95	-.02	1.45	2.06	-1	.69	.57	.28	1.29	-.59	.81	.993869985014275	.00613001498572527	1.00
1	0	27	1	20	10	13	3	7	6	25	.12	2.27	.19	1.04	-.02	.63	-.44	-1	.69	1.36	-.66	1.29	1.39	.53	.00514352399622623	.994856476003774	2.00
1	0	27	1	18	12	2	6	7	1	29	1.09	1.29	.51	.54	-.02	1.45	1.23	.84	.69	2.15	-.66	1.29	-.59	1.09	.00111618507195991	.99888381492804	2.00
2	1	27	1	17	6	2	3	8	2	23	-1.62	-1.32	-1.08	-1.78	-.02	-.19	.39	-1	.69	1.36	.28	.48	-.59	.25	.35019135249953	.64980864750047	2.00
1	1	27	1	15	5	6	5	2	2	32	-1.62	-1.15	-.93	-.62	-.02	2.27	1.23	.84	1.86	1.36	-.66	1.29	1.39	1.52	.288076939012158	.711923060987842	2.00
1	1	27	1	15	1	0	6	2	2	15	.31	.15	.35	.05	-.02	-1.02	-1.28	-1	-.47	-1.01	-.66	.48	-.59	-.87	.00234699124474011	.99765300875526	2.00
2	0	27	1	22	14	13	7	7	6	26	.89	-1.32	1.46	-1.12	.84	-1.02	1.23	.84	.69	1.36	-.66	-.34	1.39	.67	2.74750178002251E-005	.9999725249822	2.00
1	1	27	1	15	10	12	4	7	1	25	-.65	-.01	.19	.05	.84	1.45	.39	.84	.69	-.22	.28	-.34	-.59	.53	.00559341799165259	.994406582008347	2.00
1	0	27	1	20	12	4	20	11	5	18	-1.62	-1.15	.83	-.29	.84	-.19	-1.28	-.08	-.47	-1.01	.28	-.34	-.59	-.45	.000690313953528099	.999309686046472	2.00
1	1	27	1	17	10	3	2	6	2	15	-.65	.64	.51	.05	.84	-1.02	-1.28	-.08	-.47	-1.01	-.66	-1.15	-.59	-.87	.00169370133358997	.99830629866641	2.00
1	0	27	1	15	8	7	2	6	1	19	1.47	-1.48	-.93	.71	.84	-.19	1.23	-1	-.47	-1.01	-.66	-.34	-.59	-.31	.185407357286049	.81459264271395	2.00
2	0	27	1	7	18	0	2	6	4	23	1.47	-.18	-.77	-.12	.84	.63	.39	-.08	.69	-.22	-.66	.48	-.59	.25	.0901806899559021	.909819310044098	2.00
1	1	27	1	14	6	4	4	7	2	20	-.65	-.67	.99	-.45	.84	-.19	-.44	.84	-.47	-1.01	-.66	.48	-.59	-.17	.000273952150161278	.999726047849839	2.00
1	1	27	1	12	6	1	0	2	2	24	-.26	-1.15	.35	-.78	.84	.63	.39	-.08	.69	-.22	-.66	1.29	-.59	.39	.00240468729687334	.997595312703127	2.00
1	0	27	1	12	4	5	1	8	2	29	.51	1.78	-.93	-.62	.84	.63	1.23	.84	.69	.57	-.66	.48	2.37	1.09	.162386916098203	.837613083901797	2.00
1	1	27	1	15	12	3	3	8	6	25	-.84	-1.48	.35	-1.12	.84	-.19	1.23	1.76	.69	.57	-.66	-.34	-.59	.53	.00266382063505891	.997336179364941	2.00
1	1	27	1	13	16	2	2	8	2	19	-.84	-.99	-.77	-1.12	1.69	-.19	.39	-1	-.47	-1.01	-.66	-.34	-.59	-.31	.136993044562792	.863006955437208	2.00
1	0	27	1	20	15	5	5	6	1	27	1.28	-.5	-.45	1.7	1.69	1.45	1.23	-1	.69	-1.01	1.22	1.29	-.59	.81	.0477599859467696	.95224001405323	2.00
1	1	27	1	15	6	12	15	6	1	43	.51	.31	-.13	1.37	1.69	2.27	2.06	1.76	3.02	2.15	3.09	1.29	2.37	3.06	.0171138726139634	.982886127386037	2.00
5	1	28	1	20	8	12	2	7	2	10	-.07	-.99	.83	-.12	-1.73	-1.02	-1.28	-1	-1.63	-1.01	-.66	-1.15	-.59	-1.58	.000454907548931127	.999545092451069	2.00
1	1	28	1	16	6	11	5	7	1	12	-.65	1.29	-1.24	1.7	-1.73	-1.02	-1.28	-1	-1.63	-1.01	-.66	.48	-.59	-1.29	.596755256458721	.403244743541279	1.00
1	1	28	1	18	6	4	1	7	1	12	1.09	-1.15	1.62	.87	-1.73	-.19	-1.28	-1	-1.63	-.22	-.66	-1.15	-.59	-1.29	2.2762235029988E-005	.99997723776497	2.00
1	0	28	1	22	4	0	1	2	6	12	-.46	1.45	-.45	-.95	-1.73	-.19	-1.28	-1	-1.63	-1.01	-.66	-.34	-.59	-1.29	.039874869892021	.960125130107979	2.00
1	1	28	1	12	20	4	5	7	4	11	-1.04	-1.15	1.62	.87	-1.73	-1.02	-1.28	-1	-1.63	-1.01	-.66	-.34	-.59	-1.43	4.22714884025746E-005	.999957728511597	2.00
5	0	28	1	20	6	13	3	7	1	19	1.28	.31	1.46	-1.61	-1.73	1.45	-.44	-1	-.47	-1.01	-.66	.48	1.39	-.31	2.05105975569055E-005	.999979489402443	2.00
3	0	28	1	21	5	4	1	8	2	14	-2.2	-.34	.19	1.21	-1.73	-1.02	-1.28	-.08	-.47	-1.01	-.66	.48	-.59	-1.01	.0115779437591423	.988422056240858	2.00
1	0	28	1	10	14	3	2	7	2	13	-.65	.15	.03	-.62	-1.73	.63	-1.28	-.08	-.47	-1.01	-.66	-1.96	-.59	-1.15	.00852238073387051	.99147761926613	2.00
1	1	28	1	20	10	2	0	7	2	10	1.09	-.67	.19	-.62	-1.73	-1.02	-1.28	-1	-1.63	-1.01	-.66	-1.15	-.59	-1.58	.00297113362113935	.997028866378861	2.00
1	1	28	1	15	2	3	1	7	6	10	-.84	-.5	-.29	.21	-.88	-1.02	-1.28	-1	-1.63	-1.01	-.66	-1.96	-.59	-1.58	.0352447512572732	.964755248742727	2.00
2	0	28	1	19	10	8	5	7	6	11	.51	.15	-.29	1.04	-.88	-1.02	-1.28	-1	-1.63	-1.01	-.66	-1.15	-.59	-1.43	.0283415241795158	.971658475820484	2.00
1	1	28	1	17	3	9	3	7	2	14	-.26	-.34	.67	-1.95	-.88	-1.02	.39	-1	-.47	-1.01	-.66	-1.15	-.59	-1.01	.00054994274757964	.99945005725242	2.00
1	1	28	1	21	8	10	0	6	2	11	1.67	.64	-1.56	.71	-.88	-1.02	-1.28	-1	-1.63	-1.01	-.66	-1.15	-.59	-1.43	.66506237790028	.334937622099721	1.00
1	1	28	1	15	20	1	2	7	2	12	.51	.31	-1.08	-.62	-.88	-1.02	-1.28	-1	-1.63	-.22	-.66	-1.15	-.59	-1.29	.262641985677356	.737358014322644	2.00
2	0	28	1	20	12	11	3	7	6	19	-.26	.64	-.29	.87	-.88	-.19	.39	-.08	-.47	-1.01	.28	.48	-.59	-.31	.0332467185386723	.966753281461328	2.00
1	0	28	1	20	8	9	5	6	2	19	.12	-.5	.99	-.95	-.88	.63	.39	-1	-.47	-1.01	-.66	1.29	-.59	-.31	.000193664875875307	.999806335124125	2.00
1	1	28	1	19	17	7	3	6	2	18	-.65	-.67	-.45	-.29	-.88	-.19	-.44	-.08	-.47	-.22	-.66	.48	-.59	-.45	.0527495522755636	.947250447724436	2.00
1	1	28	1	19	15	3	5	8	2	23	-.07	-1.15	1.62	-.29	-.88	.63	1.23	1.76	.69	-1.01	-.66	.48	-.59	.25	2.43443629317723E-005	.999975655637068	2.00
1	0	28	1	15	6	7	5	5	3	21	.51	.31	.83	1.37	-.88	.63	1.23	-1	.69	-1.01	-.66	1.29	.4	-.03	.000516131300353592	.999483868699646	2.00
1	0	28	1	15	0	7	3	7	4	22	-.46	-.18	-.45	-.78	-.02	-.19	-.44	-1	.69	.57	-.66	1.29	.4	.11	.0440752662641652	.955924733735835	2.00
1	0	28	1	14	5	13	3	7	2	17	-1.81	-.67	.19	1.04	-.02	-1.02	-.44	-1	-.47	-1.01	-.66	-1.96	3.36	-.59	.0100831617449136	.989916838255086	2.00
1	1	28	1	16	1	11	1	7	2	17	1.67	-.83	-.13	-1.61	-.02	-.19	-.44	-.08	-.47	-1.01	.28	-1.96	.4	-.59	.00645957984560748	.993540420154393	2.00
1	1	28	1	20	3	5	2	2	2	17	-1.62	.31	.51	-.45	-.02	-.19	.39	-1	-.47	-1.01	-.66	-.34	-.59	-.59	.00202445120094077	.997975548799059	2.00
1	1	28	1	14	7	1	1	7	6	14	1.09	.64	.51	.87	-.02	-.19	-1.28	-1	-.47	-1.01	-.66	-1.15	-.59	-1.01	.00123676217215146	.998763237827848	2.00
4	1	28	1	12	8	1	0	2	2	17	-.07	.31	.51	-1.12	-.02	-.19	.39	-.08	-.47	-1.01	-.66	-1.15	-.59	-.59	.00110500195709043	.998894998042909	2.00
1	1	28	1	20	4	1	1	7	6	19	.31	1.94	-.61	1.04	-.02	-.19	-1.28	-.08	.69	-.22	-.66	-.34	.4	-.31	.0850809557883302	.91491904421167	2.00
1	0	28	1	18	3	1	2	7	2	15	-1.81	-.34	-1.4	.87	-.02	-.19	-.44	-1	-.47	-1.01	.28	-1.96	-.59	-.87	.766252206234422	.233747793765578	1.00
1	0	28	1	18	9	0	0	2	2	14	-.26	-.34	.19	-2.11	-.02	-.19	-1.28	-1	-.47	-1.01	-.66	-1.15	-.59	-1.01	.00306889928893624	.996931100711064	2.00
2	0	28	1	12	11	4	6	2	1	15	1.09	-1.32	1.15	1.7	-.02	-1.02	-.44	-1	-.47	-.22	-.66	-1.96	.4	-.87	.000155594201995583	.999844405798004	2.00
1	1	28	1	26	6	1	2	6	6	17	1.09	-.18	-.29	-.78	-.02	-1.02	.39	-1	-.47	-.22	-.66	-.34	-.59	-.59	.0160860483058568	.983913951694143	2.00
1	1	28	1	16	5	9	5	7	1	17	-.65	.15	.35	-.29	-.02	-1.02	.39	-1	-.47	-.22	-.66	.48	-.59	-.59	.00286479934982988	.99713520065017	2.00
1	1	28	1	19	8	2	6	7	2	25	-.65	.15	-.29	-.12	.84	-.19	.39	-.08	.69	.57	.28	-.34	1.39	.53	.0302519025739233	.969748097426077	2.00
1	1	28	1	13	0	3	2	5	5	18	-1.42	-1.48	-.13	-.95	.84	-1.02	-.44	-.08	-.47	-1.01	-.66	.48	-.59	-.45	.0187397299840348	.981260270015965	2.00
1	0	28	1	20	6	7	2	6	2	23	-.26	.64	.35	-.12	.84	-.19	.39	.84	.69	-.22	.28	-.34	-.59	.25	.00261022017852019	.99738977982148	2.00
1	1	28	1	14	7	4	1	6	6	17	.89	-1.32	.51	-.29	.84	-1.02	-.44	-1	-.47	-1.01	-.66	.48	-.59	-.59	.00108218876856834	.998917811231432	2.00
1	0	28	1	15	16	12	0	2	1	27	-.84	-.67	.19	-.29	.84	.63	1.23	-.08	.69	1.36	-.66	-.34	1.39	.81	.00560685627967549	.994393143720325	2.00
1	0	28	1	15	8	13	5	7	2	32	.12	.96	-1.4	-1.61	.84	1.45	1.23	.84	1.86	1.36	1.22	1.29	-.59	1.52	.499364822235599	.500635177764401	2.00
4	0	28	1	20	14	15	6	7	1	30	.89	1.62	-.29	.21	.84	-.19	1.23	.84	.69	-1.01	3.09	.48	2.37	1.24	.0199016522238899	.98009834777611	2.00
1	0	28	1	21	8	1	3	2	1	20	-.07	-.83	-.13	-1.61	.84	-.19	-.44	-.08	-.47	-.22	-.66	.48	-.59	-.17	.0106654355103526	.989334564489648	2.00
2	1	28	1	16	8	9	4	2	2	21	1.47	2.43	1.46	.38	.84	-1.02	-1.28	-.08	-.47	.57	2.16	-.34	-.59	-.03	2.83397021042906E-005	.999971660297896	2.00
1	1	28	1	14	16	3	5	6	2	24	1.09	-1.32	.19	-.62	.84	-.19	-.44	.84	.69	-.22	.28	1.29	-.59	.39	.00304888950680648	.996951110493194	2.00
1	0	28	1	19	12	1	2	7	6	21	-.46	-.34	-.13	.05	.84	-1.02	-.44	-.08	1.86	-1.01	.28	-.34	.4	-.03	.0171250002332226	.982874999766777	2.00
1	1	28	1	9	7	8	2	3	2	22	.12	.31	.51	-.45	.84	-1.02	-.44	2.68	-.47	-.22	-.66	1.29	-.59	.11	.00122191145682469	.998778088543175	2.00
1	0	28	1	14	5	5	5	6	2	23	-2	-1.64	.51	-.29	1.69	-.19	.39	-1	.69	.57	.28	-.34	-.59	.25	.00253499258433137	.997465007415669	2.00
1	1	28	1	10	12	4	2	6	5	29	1.09	.47	.99	-.12	1.69	-.19	1.23	-.08	.69	-1.01	3.09	1.29	.4	1.09	.000170496444441462	.999829503555558	2.00
2	0	28	1	14	8	4	2	7	1	30	.51	.47	.35	.54	1.69	1.45	1.23	-.08	.69	-.22	2.16	.48	.4	1.24	.00245019917695322	.997549800823047	2.00
2	0	28	1	10	18	5	14	6	1	42	1.86	1.62	-2.68	-1.61	1.69	1.45	2.06	1.76	3.02	2.15	3.09	1.29	2.37	2.92	.98457420770817	.0154257922918304	1.00
1	0	28	1	22	20	7	5	5	5	45	1.86	2.92	1.62	2.2	1.69	2.27	2.06	2.68	3.02	2.15	3.09	1.29	3.36	3.34	2.10849339159381E-005	.999978915066084	2.00
1	1	28	1	17	3	9	3	7	2	20	.12	.15	.19	-.12	1.69	-1.02	-.44	-.08	-.47	.57	.28	.48	-.59	-.17	.00427676478512001	.99572323521488	2.00
1	1	29	1	16	5	3	3	7	2	9	.7	-.18	-.61	-.29	-1.73	-1.02	-1.28	-1	-1.63	-1.01	-.66	-1.96	-.59	-1.72	.0621787397078599	.93782126029214	2.00
1	1	29	1	15	8	3	4	7	6	14	.31	.8	.83	1.21	-.88	-1.02	-1.28	-1	-.47	-1.01	-.66	.48	-.59	-1.01	.00051683348866841	.999483166511332	2.00
2	1	29	1	14	8	2	5	11	1	15	-.07	.31	.51	.71	-.88	-1.02	-1.28	-1	-.47	-.22	-.66	-.34	.4	-.87	.00169061197432289	.998309388025677	2.00
1	0	29	1	19	8	15	1	6	2	21	.12	-.5	-1.4	.21	-.88	.63	1.23	-.08	-.47	-1.01	-.66	1.29	-.59	-.03	.617550504644483	.382449495355517	1.00
1	1	29	1	20	10	7	3	6	2	19	-2.2	-.5	.83	-2.11	-.88	.63	.39	-.08	-.47	-.22	-.66	-.34	-.59	-.31	.000521371461289098	.999478628538711	2.00
1	1	29	1	16	6	10	5	7	2	20	-.07	-.18	.83	.05	-.02	-.19	.39	-.08	-.47	-.22	.28	-.34	-.59	-.17	.00045822425803365	.999541775741966	2.00
1	0	29	1	17	7	9	1	7	2	26	1.67	2.1	.83	2.04	-.02	1.45	-.44	.84	.69	.57	-.66	.48	1.39	.67	.000400975380102061	.999599024619898	2.00
1	0	29	1	20	5	12	3	3	2	27	-.65	-.5	-1.08	.38	-.02	1.45	.39	.84	.69	1.36	-.66	.48	.4	.81	.394084886786976	.605915113213024	2.00
1	1	29	1	19	15	0	4	9	5	14	-.65	.15	-.13	-1.12	-.02	-1.02	-1.28	-1	-.47	-1.01	-.66	-.34	-.59	-1.01	.0135662723282164	.986433727671784	2.00
1	0	29	1	20	7	1	4	6	1	18	-.07	-.83	.35	.38	-.02	-.19	-.44	-.08	-.47	-1.01	-.66	.48	-.59	-.45	.0029412411362658	.997058758863734	2.00
1	1	29	1	21	14	3	2	2	1	17	-.07	1.29	.83	.05	-.02	-.19	-.44	-1	-.47	-1.01	-.66	.48	-.59	-.59	.00043215492654696	.999567845073453	2.00
1	0	29	1	15	8	0	0	2	6	21	-1.62	-.67	.19	-1.28	-.02	.63	-.44	.84	-.47	.57	-.66	-.34	-.59	-.03	.00558637532280448	.994413624677195	2.00
1	0	29	1	19	6	4	2	7	5	19	.31	1.29	-.13	.21	-.02	-1.02	-.44	.84	-.47	.57	-.66	-.34	-.59	-.31	.0133675019527914	.986632498047209	2.00
4	1	29	1	16	17	6	4	6	2	28	1.28	1.13	-.29	-.95	-.02	.63	.39	.84	.69	-.22	1.22	1.29	1.39	.95	.013917609257344	.986082390742656	2.00
1	1	29	1	18	8	11	2	7	2	22	.51	.31	.19	1.54	-.02	-1.02	.39	.84	-.47	.57	1.22	-.34	2.37	.11	.00557583192494093	.994424168075059	2.00
1	1	29	1	16	2	3	2	7	6	24	.89	1.13	-.77	-.12	.84	-.19	.39	.84	-.47	-.22	-.66	1.29	.4	.39	.100192185559368	.899807814440632	2.00
1	0	29	1	15	0	0	7	5	1	26	-.07	-.01	.19	.38	.84	.63	.39	.84	.69	-.22	1.22	-.34	.4	.67	.00510544751288535	.994894552487115	2.00
2	1	29	1	27	5	20	10	7	1	18	1.67	-.67	.99	-.62	.84	-.19	.39	-.08	-.47	-1.01	.28	-1.96	-.59	-.45	.000134194084825486	.999865805915175	2.00
2	1	29	1	20	8	7	4	11	1	25	.89	2.1	1.15	1.21	.84	-1.02	1.23	-.08	.69	1.36	1.22	-.34	-.59	.53	.000128386748911929	.999871613251088	2.00
1	1	29	1	20	9	11	5	7	6	21	-.07	-.83	.51	-.62	.84	.63	.39	-.08	-.47	-1.01	-.66	-1.15	1.39	-.03	.00129880606622774	.998701193933772	2.00
1	1	29	1	15	10	5	6	7	2	27	-.07	-.18	-.13	.21	.84	.63	.39	.84	.69	.57	.28	1.29	-.59	.81	.0157904538193266	.984209546180673	2.00
2	1	29	1	21	6	4	5	7	2	25	1.09	1.78	-1.72	-.29	.84	1.45	-.44	2.68	.69	.57	-.66	-1.15	-.59	.53	.761822506699164	.238177493300836	1.00
2	0	29	1	17	4	9	2	8	1	29	.7	-.01	-.13	.21	.84	.63	1.23	-.08	.69	1.36	1.22	.48	.4	1.09	.0125799552436784	.987420044756322	2.00
2	1	29	1	20	12	3	7	6	2	36	.31	-.01	-1.08	-1.78	.84	1.45	.39	1.76	1.86	1.36	3.09	1.29	1.39	2.08	.225949562342403	.774050437657597	2.00
1	0	29	1	21	17	0	0	7	2	24	-.26	-.01	-.45	-.45	.84	-1.02	-.44	.84	.69	.57	1.22	-.34	-.59	.39	.0445788292066457	.955421170793354	2.00
2	0	29	1	18	8	4	2	6	1	24	.51	-.34	1.62	-1.12	1.69	2.27	-.44	-.08	.69	-1.01	-.66	.48	-.59	.39	1.64170446101182E-005	.99998358295539	2.00
1	1	29	1	23	18	11	11	6	1	45	-.26	1.94	-3.31	.71	1.69	2.27	2.06	2.68	3.02	2.15	3.09	1.29	3.36	3.34	.999503828007933	.000496171992067098	1.00
1	0	30	0	17	4	5	3	6	2	11	-.84	-.83	-.13	-1.12	-1.73	-1.02	-1.28	-1	-1.63	-1.01	-.66	-.34	-.59	-1.43	.014887649545307	.985112350454693	2.00
5	1	30	0	18	15	7	3	7	2	14	-.26	-.5	-.29	-.62	-1.73	-.19	-.44	-1	-.47	-1.01	-.66	-.34	-.59	-1.01	.024813138320849	.975186861679151	2.00
2	0	30	0	15	5	5	4	6	4	11	-.84	-.67	.83	.05	-1.73	-.19	-.44	-1	-1.63	-1.01	-.66	-1.96	-.59	-1.43	.000584377201728931	.999415622798271	2.00
1	1	30	0	21	0	5	0	2	2	12	-1.42	-1.97	.19	.54	-1.73	-1.02	-1.28	-1	-1.63	-1.01	-.66	.48	-.59	-1.29	.00845404085027041	.99154595914973	2.00
2	1	30	0	18	12	16	2	6	2	12	.12	-1.15	.51	-1.61	-1.73	-1.02	-.44	-1	-1.63	-1.01	-.66	-.34	-.59	-1.29	.000988987698641816	.999011012301358	2.00
1	0	30	0	20	12	4	12	9	1	27	1.86	2.76	-1.72	-1.78	-1.73	.63	-.44	2.68	.69	2.15	-.66	1.29	.4	.81	.634862801334029	.365137198665971	1.00
2	0	30	0	20	7	0	4	6	2	16	.51	-.34	1.46	.21	-.88	.63	-.44	-1	-.47	-1.01	-.66	-.34	-.59	-.73	4.02100693689495E-005	.999959789930631	2.00
1	0	30	0	20	5	14	4	7	1	14	-.65	.47	.35	.54	-.88	-1.02	-.44	-1	-.47	-.22	-.66	-1.15	-.59	-1.01	.0034291470190761	.996570852980924	2.00
1	0	30	0	20	5	2	1	6	2	19	-.07	.15	.51	.38	-.88	-.19	-.44	-.08	-.47	-.22	.28	.48	-.59	-.31	.00157585003338343	.998424149966617	2.00
1	1	30	0	21	5	3	1	9	1	25	.89	.15	-.93	-1.95	-.02	-.19	.39	-.08	.69	-.22	1.22	-.34	2.37	.53	.119674559147679	.880325440852321	2.00
1	0	30	0	18	0	3	20	8	2	18	-.07	-.83	-1.08	-1.28	-.02	-1.02	.39	-1	-.47	.57	-.66	-.34	-.59	-.45	.274511456865119	.725488543134881	2.00
2	0	30	0	20	0	11	0	7	2	18	-.26	.47	-.29	1.21	-.02	-1.02	-.44	-1	-.47	-.22	-.66	.48	.4	-.45	.036120895003475	.963879104996525	2.00
1	0	30	0	23	5	0	3	8	1	12	.7	1.94	-.29	.71	-.02	-1.02	-.44	-1	-1.63	-1.01	-.66	-1.96	-.59	-1.29	.0232473748715674	.976752625128433	2.00
1	1	30	0	20	17	1	2	7	2	15	-.65	.96	.51	1.21	-.02	-1.02	-.44	-1	.69	-1.01	-.66	-1.15	-.59	-.87	.00218931357573193	.997810686424268	2.00
1	0	30	0	12	12	2	6	8	1	24	.89	1.45	.51	-.12	-.02	-.19	2.06	-1	.69	.57	-.66	1.29	-.59	.39	.00100822695520309	.998991773044797	2.00
2	0	30	0	18	5	10	2	6	2	20	-.07	-.83	1.46	1.04	-.02	.63	.39	-.08	-.47	-1.01	-.66	.48	-.59	-.17	5.8869923932086E-005	.999941130076068	2.00
1	0	30	0	20	5	1	2	1	6	18	-.26	-.67	-.77	-1.78	-.02	-1.02	.39	-1	-.47	-.22	-.66	.48	-.59	-.45	.101982417443066	.898017582556934	2.00
1	1	30	0	10	1	10	0	7	2	22	-.07	-.18	.19	.21	-.02	2.27	.39	-1	.69	-1.01	-.66	.48	.4	.11	.00494161275860475	.995058387241395	2.00
1	0	30	0	17	8	13	8	7	1	12	.89	-1.64	1.62	1.7	.84	-1.02	-1.28	-1	-1.63	-1.01	-.66	-1.96	-.59	-1.29	2.98412026386931E-005	.999970158797361	2.00
1	1	30	0	10	4	7	15	7	1	20	-1.04	1.29	1.46	1.21	.84	-.19	-.44	-.08	-1.63	.57	-.66	.48	-.59	-.17	7.46093278213018E-005	.999925390672179	2.00
1	0	30	0	20	4	15	8	8	2	27	.31	.96	-1.72	.54	.84	.63	1.23	-.08	.69	1.36	-.66	-.34	1.39	.81	.834133340685741	.165866659314259	1.00
1	0	30	0	22	14	12	10	2	2	16	-.46	-.67	-.29	-.12	.84	-.19	-1.28	-1	-.47	.57	-.66	-1.96	-.59	-.73	.0295979011022661	.970402098897734	2.00
2	1	30	0	20	14	8	6	8	1	17	.7	-1.32	1.62	.38	1.69	-1.02	-1.28	-1	-.47	-1.01	-.66	.48	-.59	-.59	2.29015138847738E-005	.999977098486115	2.00
1	0	30	0	18	8	1	6	1	5	30	-.65	-.67	-.93	-.12	1.69	-1.02	1.23	.84	.69	1.36	-.66	.48	3.36	1.24	.251724563283525	.748275436716475	2.00
2	0	30	0	10	8	0	13	8	1	27	.89	-1.32	-.29	1.37	1.69	-1.02	1.23	-.08	.69	2.15	-.66	1.29	-.59	.81	.029036818565641	.970963181434359	2.00
1	1	30	0	20	3	2	6	6	2	26	-1.62	1.13	.99	.87	1.69	-.19	-.44	-.08	.69	2.15	-.66	1.29	-.59	.67	.000459469905532108	.999540530094468	2.00
1	1	30	0	19	4	9	4	7	2	27	.12	-1.32	-.77	-.78	1.69	.63	-.44	.84	.69	.57	-.66	1.29	.4	.81	.116374423309402	.883625576690598	2.00
1	0	30	0	16	8	5	3	2	2	20	.7	-.34	-.29	-.45	1.69	-1.02	2.06	-1	-.47	-1.01	-.66	-1.15	.4	-.17	.0195109548246303	.98048904517537	2.00
5	0	31	0	19	4	14	2	7	1	14	-.84	-.5	.35	1.21	-1.73	-1.02	-.44	-1	-.47	-1.01	-.66	-.34	.4	-1.01	.00439791671836902	.995602083281631	2.00
1	0	31	0	20	14	9	1	11	1	9	-2.2	-1.64	-1.72	-.62	-1.73	-1.02	-1.28	-1	-1.63	-1.01	-.66	-1.96	-.59	-1.72	.898292821775915	.101707178224085	1.00
1	1	31	0	15	0	3	5	2	2	15	.51	-.83	-.77	-2.28	-1.73	-1.02	-.44	-.08	-.47	-1.01	-.66	.48	-.59	-.87	.0752200136073538	.924779986392646	2.00
1	1	31	0	14	4	3	4	6	2	17	-1.23	-.01	-1.72	-.29	-1.73	-.19	-.44	-1	-.47	-.22	-.66	1.29	-.59	-.59	.870828356556594	.129171643443406	1.00
3	0	31	0	16	12	3	4	11	6	14	-.07	-1.32	.35	.87	-.88	-1.02	-1.28	.84	-.47	-.22	-.66	-1.96	-.59	-1.01	.00336008092801077	.996639919071989	2.00
1	1	31	0	18	3	4	1	7	1	15	.31	-.67	.51	-.29	-.88	-1.02	-1.28	-.08	-.47	-1.01	-.66	.48	-.59	-.87	.00124790968233161	.998752090317668	2.00
1	0	31	0	18	5	12	0	2	1	14	.31	-1.32	-1.56	-.62	-.88	-1.02	-1.28	-1	-.47	-.22	-.66	-.34	-.59	-1.01	.700532881808456	.299467118191544	1.00
2	0	31	0	16	4	12	1	7	6	18	-.65	.64	.19	1.21	-.02	-1.02	.39	-.08	-.47	-.22	-.66	-1.15	.4	-.45	.00712820218996081	.992871797810039	2.00
1	1	31	0	20	5	5	4	7	2	17	-1.81	-.99	.83	1.21	-.02	-.19	.39	-1	-.47	-1.01	-.66	-.34	-.59	-.59	.00102730117216222	.998972698827838	2.00
2	0	31	0	15	0	7	0	6	1	29	-1.62	-.67	1.46	.71	-.02	.63	1.23	.84	.69	.57	2.16	.48	.4	1.09	8.49960174958826E-005	.999915003982504	2.00
1	1	31	0	20	10	2	3	11	1	18	.7	1.13	.83	-.45	-.02	.63	-1.28	-1	-.47	-1.01	-.66	1.29	-.59	-.45	.000309561720896399	.999690438279104	2.00
2	1	31	0	22	4	4	2	5	2	17	1.28	.15	-.77	-2.77	-.02	-.19	-1.28	.84	-.47	-1.01	-.66	-.34	-.59	-.59	.0528496740902109	.947150325909789	2.00
1	0	31	0	13	3	11	3	7	2	24	-.84	.31	.03	-.78	-.02	.63	.39	-.08	.69	-.22	.28	.48	.4	.39	.00862103792538466	.991378962074615	2.00
2	1	31	0	21	3	2	1	6	2	21	.12	.15	.19	-.95	-.02	.63	-.44	-.08	-.47	.57	-.66	.48	-.59	-.03	.00352828626912115	.996471713730879	2.00
1	0	31	0	19	5	2	0	6	1	27	.31	-1.15	-1.4	-.62	-.02	-.19	1.23	1.76	.69	.57	-.66	1.29	.4	.81	.563830201860803	.436169798139197	1.00
1	1	31	0	17	14	2	5	7	1	33	.12	-.5	-.45	-1.28	.84	2.27	.39	1.76	1.86	2.15	3.09	-1.15	-.59	1.66	.0339301281282432	.966069871871757	2.00
1	0	31	0	21	6	4	2	2	6	35	-.84	-.01	.51	1.04	.84	1.45	2.06	2.68	1.86	1.36	1.22	-.34	1.39	1.94	.0023112648082983	.997688735191702	2.00
1	0	31	0	1	0	3	0	6	1	35	.31	.31	-1.4	-1.12	.84	2.27	1.23	1.76	1.86	1.36	1.22	1.29	.4	1.94	.520531590172723	.479468409827277	1.00
1	0	31	0	19	10	10	4	7	1	28	.51	.47	.83	.71	.84	-.19	.39	1.76	.69	1.36	2.16	-1.15	.4	.95	.000439870862499929	.9995601291375	2.00
1	0	31	0	21	3	1	3	6	1	28	-.07	.31	-.77	-1.61	.84	.63	.39	-.08	.69	.57	2.16	1.29	-.59	.95	.0970783894118383	.902921610588162	2.00
1	1	31	0	19	16	3	4	6	6	32	.89	.31	-.45	-.29	1.69	.63	1.23	2.68	1.86	.57	-.66	1.29	.4	1.52	.0330976063343184	.966902393665682	2.00
1	0	31	0	16	4	14	3	7	2	21	-.46	.15	-1.4	.38	1.69	.63	-.44	-.08	-.47	-.22	-.66	-.34	-.59	-.03	.659568611794558	.340431388205443	1.00
1	0	31	0	18	7	1	6	2	1	24	-.46	-.67	-.29	-1.95	1.69	-1.02	1.23	-1	.69	.57	-.66	1.29	-.59	.39	.019534659991069	.980465340008931	2.00
1	0	32	0	19	0	11	2	6	2	10	-1.04	-.18	.83	.54	-1.73	-1.02	-1.28	-1	-1.63	-1.01	-.66	-1.15	-.59	-1.58	.000680659134915866	.999319340865084	2.00
1	1	32	0	21	4	5	1	6	1	16	-.07	-.01	-.93	-1.78	-1.73	-.19	-.44	-1	-.47	-1.01	.28	.48	-.59	-.73	.158346850285866	.841653149714134	2.00
1	1	32	0	15	16	11	10	2	4	12	-.46	-.34	.83	-.45	-.88	-.19	-1.28	-1	-1.63	-1.01	-.66	-1.15	-.59	-1.29	.000459772559006375	.999540227440994	2.00
1	0	32	0	20	8	2	6	8	1	15	.12	-.5	.19	1.7	-.88	-.19	-1.28	-1	-.47	-.22	-.66	-.34	-.59	-.87	.00668715130233079	.993312848697669	2.00
2	1	32	0	20	1	12	10	7	2	12	.12	-1.81	1.62	1.87	-.88	-1.02	-.44	-1	-1.63	-1.01	-.66	-1.15	-.59	-1.29	3.90950697576593E-005	.999960904930242	2.00
1	0	32	0	17	3	2	1	6	2	15	-1.62	-1.15	.83	-.12	-.88	-.19	-.44	-.08	-.47	-1.01	-.66	-1.15	-.59	-.87	.000718148673612848	.999281851326387	2.00
2	0	32	0	21	11	14	8	7	1	11	.51	.15	-2.2	.71	-.88	-1.02	-1.28	-1	-1.63	-1.01	-.66	-1.15	-.59	-1.43	.967325717036587	.0326742829634133	1.00
2	1	32	0	16	4	1	4	7	2	16	.89	.15	-.29	.05	-.88	-1.02	-.44	-1	-.47	-1.01	-.66	1.29	-.59	-.73	.0203227833940394	.979677216605961	2.00
2	0	32	0	24	4	1	2	2	5	11	-.46	.47	.99	-.12	-.88	-1.02	-1.28	-1	-1.63	-1.01	-.66	-1.15	-.59	-1.43	.000267490734018447	.999732509265982	2.00
2	0	32	0	7	19	2	6	6	2	24	-.65	.31	.19	1.54	-.88	-.19	.39	-.08	.69	.57	.28	1.29	.4	.39	.00779383211617714	.992206167883823	2.00
1	0	32	0	13	8	3	3	4	6	17	.89	.31	-.77	-.12	-.88	-1.02	-.44	-.08	-.47	-.22	-.66	.48	-.59	-.59	.103177957472847	.896822042527153	2.00
1	1	32	0	22	4	0	2	7	1	22	.31	-.01	-.45	-.78	-.02	2.27	.39	-1	.69	-1.01	.28	-1.15	-.59	.11	.0353203094022668	.964679690597733	2.00
1	1	32	0	18	10	1	1	7	1	24	1.47	2.43	1.15	1.87	-.02	2.27	1.23	-.08	.69	-1.01	.28	-1.15	-.59	.39	.000124824838941184	.999875175161059	2.00
1	0	32	0	18	12	13	3	6	1	17	.12	-1.32	-.45	-.62	-.02	.63	-1.28	-.08	-.47	-1.01	-.66	-1.96	1.39	-.59	.0405950925865327	.959404907413467	2.00
1	1	32	0	10	6	3	5	8	2	24	1.86	.47	.19	-.12	-.02	.63	1.23	-.08	.69	-1.01	1.22	.48	-.59	.39	.00255100094667304	.997448999053327	2.00
2	0	32	0	18	10	5	10	9	2	17	-1.04	-1.97	-1.72	-.12	-.02	-1.02	-.44	-1	-.47	-.22	-.66	.48	-.59	-.59	.877694477893037	.122305522106963	1.00
2	0	32	0	20	2	7	1	6	2	26	-.26	.15	.19	.54	-.02	.63	1.23	-.08	.69	.57	-.66	1.29	.4	.67	.00556179357475936	.994438206425241	2.00
1	1	32	0	16	4	1	4	7	2	25	-1.42	.15	.03	-.29	.84	-.19	1.23	-.08	1.86	-.22	-.66	.48	.4	.53	.0114762723388056	.988523727661194	2.00
2	0	32	0	20	7	1	1	2	6	33	-.26	.15	-2.04	-2.28	.84	.63	1.23	.84	1.86	1.36	1.22	.48	2.37	1.66	.911301798569983	.0886982014300171	1.00
1	1	32	0	18	8	5	3	6	1	34	-.07	-1.32	.19	-1.45	1.69	1.45	2.06	2.68	1.86	.57	2.16	-.34	-.59	1.8	.00351941032583449	.996480589674165	2.00
1	0	32	0	10	18	15	8	7	1	39	.89	.96	-.93	.54	1.69	2.27	2.06	2.68	1.86	2.15	-.66	1.29	2.37	2.5	.190248259915633	.809751740084367	2.00
1	1	32	0	20	8	2	10	6	1	34	.31	.15	1.62	-.78	1.69	.63	2.06	.84	1.86	2.15	1.22	1.29	-.59	1.8	1.8467737291403E-005	.999981532262709	2.00
2	0	33	0	22	8	4	0	2	2	12	.7	.96	-.45	-.95	-1.73	-1.02	-.44	-.08	-1.63	-1.01	-.66	-1.15	-.59	-1.29	.0293433220285983	.970656677971402	2.00
5	0	33	0	25	7	14	3	6	2	15	-1.81	-.67	1.15	.05	-.88	-1.02	-.44	-1	-.47	-.22	-.66	-.34	-.59	-.87	.000239875579193023	.999760124420807	2.00
1	0	33	0	24	2	11	2	8	2	12	1.28	.64	.19	1.87	-.88	-1.02	-1.28	-.08	-1.63	-1.01	-.66	-1.15	-.59	-1.29	.00475463586767837	.995245364132322	2.00
1	0	33	0	25	9	0	8	6	2	17	-1.04	-.83	.99	-.62	-.02	-.19	-1.28	-1	-.47	-.22	-.66	.48	-.59	-.59	.000296810639802433	.999703189360198	2.00
5	0	33	0	21	3	11	1	7	2	23	-1.23	-.67	-.77	.38	-.02	-1.02	.39	-.08	.69	.57	.28	-.34	1.39	.25	.199269722878363	.800730277121637	2.00
1	0	33	0	23	2	10	2	11	1	20	-.84	-.83	.99	.05	-.02	-.19	.39	-.08	-.47	-.22	.28	-1.15	.4	-.17	.000327289129801419	.999672710870199	2.00
3	1	33	0	22	10	5	7	11	2	34	1.09	2.27	.35	-1.12	-.02	.63	.39	1.76	1.86	2.15	2.16	.48	2.37	1.8	.00131090914758009	.99868909085242	2.00
1	0	33	0	26	16	2	1	6	2	21	.7	-.34	.35	-1.12	-.02	2.27	-1.28	-.08	-.47	-.22	-.66	-.34	.4	-.03	.0016287162037535	.998371283796246	2.00
1	0	33	0	18	9	12	3	7	2	20	-1.81	.96	.99	.71	.84	-1.02	-.44	-.08	-.47	.57	.28	-1.15	.4	-.17	.00047098508982055	.99952901491018	2.00
1	1	33	0	21	0	2	0	6	6	17	-1.04	-.18	.83	-.62	.84	-1.02	.39	-1	-.47	-1.01	-.66	-.34	-.59	-.59	.000519723901234454	.999480276098765	2.00
1	1	33	0	15	0	6	10	7	2	24	-1.04	-.67	-1.56	-1.28	.84	.63	2.06	.84	.69	-1.01	-.66	-.34	-.59	.39	.743204176232227	.256795823767773	1.00
1	0	33	0	20	7	5	4	2	2	32	1.86	1.29	-1.08	-1.78	.84	2.27	-.44	1.76	1.86	.57	-.66	1.29	2.37	1.52	.150125582590457	.849874417409543	2.00
1	0	33	0	22	12	9	12	13	2	36	1.09	2.27	.99	1.54	.84	1.45	1.23	1.76	1.86	1.36	2.16	.48	2.37	2.08	.000233496590554677	.999766503409445	2.00
5	1	33	0	27	5	1	2	2	1	26	.7	-.01	-.13	-.12	1.69	.63	.39	-.08	.69	.57	-.66	-.34	1.39	.67	.0116609537203131	.988339046279687	2.00
1	0	34	0	15	6	7	1	7	1	10	-2	-.5	1.46	.87	-1.73	-1.02	-.44	-1	-1.63	-1.01	-.66	-1.96	-.59	-1.58	9.78546114791395E-005	.999902145388521	2.00
1	1	34	0	17	10	8	3	6	2	11	-.65	-.67	-.13	-.45	-.88	-1.02	-1.28	-1	-1.63	-1.01	-.66	-1.15	-.59	-1.43	.0163359588074082	.983664041192592	2.00
1	0	34	0	26	4	9	2	6	1	15	-.65	-.99	-1.72	-.62	-.88	-1.02	-1.28	.84	-.47	-1.01	-.66	-.34	-.59	-.87	.845798226635182	.154201773364818	1.00
1	1	34	0	15	6	5	9	7	6	18	.12	.64	-.45	.87	-.02	-1.02	-.44	1.76	-.47	.57	-.66	-.34	-.59	-.45	.0524466767048759	.947553323295124	2.00
1	1	34	0	20	6	5	2	7	2	20	.12	.64	.35	-.62	-.02	-.19	-.44	.84	-.47	-1.01	.28	-.34	.4	-.17	.00208169026054126	.997918309739459	2.00
1	1	34	0	18	8	1	1	7	2	15	-1.81	-.18	-.77	-.12	-.02	-1.02	-.44	-1	-.47	-1.01	-.66	-.34	-.59	-.87	.204535715415663	.795464284584337	2.00
2	0	34	0	25	3	0	2	8	6	27	1.09	1.29	.19	1.21	-.02	.63	.39	.84	.69	.57	.28	.48	1.39	.81	.00420134471881579	.995798655281184	2.00
1	0	34	0	20	7	7	4	11	1	26	-.46	-1.32	.35	.87	-.02	1.45	1.23	.84	.69	-.22	-.66	1.29	-.59	.67	.0037618291334648	.996238170866535	2.00
1	0	34	0	22	5	0	3	6	6	19	1.67	-.01	-.29	1.04	-.02	-.19	.39	-.08	-.47	.57	-.66	-1.15	-.59	-.31	.0205240135323184	.979475986467682	2.00
2	0	34	0	15	18	16	12	2	4	30	.7	-.34	.19	1.04	1.69	-.19	.39	-1	.69	2.15	-.66	1.29	3.36	1.24	.00482371252463056	.995176287475369	2.00
4	0	35	0	21	12	9	11	7	6	12	-1.04	-.5	1.15	.21	-1.73	-.19	-1.28	-.08	-1.63	-.22	-.66	-1.96	-.59	-1.29	.0001977168571626	.999802283142837	2.00
1	1	35	0	21	5	14	4	7	1	16	1.09	.64	.35	.38	-1.73	-.19	-1.28	-1	-.47	-.22	-.66	.48	.4	-.73	.00198192506123037	.99801807493877	2.00
1	1	35	0	21	6	5	4	8	2	16	1.67	.31	.83	1.21	-1.73	-1.02	-1.28	-1	-.47	-1.01	-.66	1.29	1.39	-.73	.000355017570076578	.999644982429923	2.00
1	0	35	0	18	4	14	4	7	1	14	-1.23	-.34	.35	1.87	-.88	-1.02	-1.28	-1	-.47	-1.01	.28	-.34	-.59	-1.01	.00569942886545506	.994300571134545	2.00
1	0	35	0	19	4	14	4	7	1	14	.12	.47	.83	.21	-.02	-1.02	-.44	-.08	-.47	-1.01	-.66	-1.96	-.59	-1.01	.000438552256715382	.999561447743284	2.00
5	1	35	0	13	12	1	6	5	6	17	-.46	-1.32	1.62	-.62	-.02	-1.02	-.44	-.08	-.47	.57	-.66	-1.15	-.59	-.59	2.54223987095057E-005	.99997457760129	2.00
1	1	35	0	18	3	4	1	8	2	20	.7	.96	-.45	.54	-.02	.63	-.44	.84	.69	1.36	-.66	.48	.4	-.17	.0410049204118127	.958995079588187	2.00
4	1	35	0	15	6	0	3	7	2	24	-1.62	-.67	.35	1.21	-.02	.63	1.23	.84	.69	-.22	-.66	.48	-.59	.39	.00554800793085992	.99445199206914	2.00
1	1	35	0	16	10	8	5	7	2	27	.51	.8	-1.4	1.04	.84	.63	.39	.84	.69	.57	.28	.48	.4	.81	.624134161990717	.375865838009283	1.00
1	1	35	0	15	16	5	2	7	3	21	.31	-2.3	-3.47	-3.11	.84	-1.02	.39	-.08	.69	1.36	-.66	-.34	-.59	-.03	.999330900327664	.0006690996723362	1.00
1	1	35	0	20	9	9	7	7	2	33	1.47	2.1	-2.2	.87	1.69	.63	-1.28	.84	-1.63	2.15	3.09	1.29	3.36	1.66	.955572127505591	.0444278724944087	1.00
1	0	35	0	15	6	4	6	7	1	45	-1.23	1.62	-3.31	-2.44	1.69	2.27	2.06	2.68	3.02	2.15	3.09	1.29	3.36	3.34	.999231090296518	.000768909703481668	1.00
1	1	36	0	15	2	9	5	3	-1	22	-.84	-.34	.35	-.12	-.88	1.45	2.06	.84	-.47	-1.01	1.22	-1.96	-.59	.11	.0032106119554953	.996789388044505	2.00
1	0	36	0	20	6	12	4	7	2	18	.7	.96	.99	1.54	-.88	-1.02	-.44	-1	-.47	1.36	-.66	.48	-.59	-.45	.000275528537726894	.999724471462273	2.00
1	0	36	0	20	2	12	2	7	1	20	.51	.8	-.29	.38	-.02	-1.02	-.44	-.08	-.47	.57	.28	.48	-.59	-.17	.0237957182318352	.976204281768165	2.00
1	0	36	0	24	8	5	2	6	2	24	.31	.47	.35	.38	-.02	.63	.39	-.08	.69	-1.01	1.22	.48	.4	.39	.00250180230887289	.997498197691127	2.00
4	0	36	0	23	8	13	0	7	1	27	-.46	-.34	-1.08	.21	-.02	.63	-.44	-.08	.69	1.36	1.22	1.29	.4	.81	.370207105902177	.629792894097823	2.00
2	1	36	0	20	6	14	3	7	2	23	1.47	.47	-2.04	1.87	-.02	-1.02	.39	.84	.69	.57	-.66	1.29	-.59	.25	.941573226657643	.0584267733423574	1.00
5	0	36	0	23	6	13	6	7	6	23	-.26	.8	-.29	1.7	.84	-.19	.39	1.76	.69	.57	-.66	-1.15	-.59	.25	.0398017234250509	.960198276574949	2.00
1	0	36	0	15	18	3	3	9	5	32	1.28	.8	.51	.54	.84	-.19	1.23	-.08	1.86	1.36	2.16	1.29	1.39	1.52	.00107709840689866	.998922901593101	2.00
1	0	36	0	25	10	3	5	8	1	30	.7	.31	-.45	.38	.84	.63	1.23	-.08	.69	1.36	1.22	.48	1.39	1.24	.0405621156850453	.959437884314955	2.00
4	0	36	0	20	10	5	6	2	2	37	1.28	2.27	-1.56	-1.12	.84	1.45	1.23	1.76	1.86	1.36	3.09	.48	2.37	2.22	.576512034243541	.423487965756459	1.00
1	1	36	0	20	12	18	2	7	2	22	.12	.15	-.77	.21	.84	.63	-.44	.84	-1.63	.57	-.66	-1.15	-.59	.11	.135233772732481	.864766227267519	2.00
1	1	36	0	22	8	6	6	7	1	20	.31	-1.64	.83	.87	1.69	-1.02	.39	-1	-.47	-1.01	-.66	1.29	-.59	-.17	.000526296339057994	.999473703660942	2.00
2	0	36	0	24	5	14	3	7	2	36	.51	.64	.83	2.2	1.69	1.45	1.23	.84	1.86	2.15	2.16	1.29	.4	2.08	.000617846558044257	.999382153441956	2.00
4	0	37	0	25	18	22	20	7	1	14	.89	-.34	.83	1.54	-1.73	-.19	-.44	-1	-.47	-.22	.28	-1.96	-.59	-1.01	.000493447519762192	.999506552480238	2.00
1	0	37	0	20	8	13	11	7	2	12	.12	1.45	.51	.21	-.88	-1.02	-1.28	.84	-1.63	-1.01	-.66	-1.96	-.59	-1.29	.00136125827690095	.998638741723099	2.00
2	0	37	0	18	12	8	0	2	1	16	.12	-.34	-.77	.38	-.88	-1.02	-1.28	-1	-.47	.57	-.66	-.34	.4	-.73	.142294400024803	.857705599975197	2.00
1	0	37	0	27	6	2	1	6	6	16	.7	-.34	-1.08	-1.95	-.88	.63	-.44	-1	-.47	-.22	-.66	-1.15	-.59	-.73	.202446801465815	.797553198534185	2.00
5	1	37	0	11	5	11	4	7	2	23	.7	-.5	-.13	.54	-.88	.63	-.44	-.08	.69	.57	1.22	.48	-.59	.25	.0138343694533948	.986165630546605	2.00
1	1	37	0	20	2	1	1	8	2	23	.89	-.34	.35	-.62	-.88	1.45	.39	1.76	.69	-.22	-.66	-.34	-.59	.25	.00173120519255033	.99826879480745	2.00
1	0	37	0	23	10	12	20	7	5	17	1.28	-.34	-.29	.05	-.88	-1.02	-.44	-1	-.47	-.22	-.66	-1.15	2.37	-.59	.0185367296019793	.981463270398021	2.00
1	0	37	0	25	6	20	2	6	2	25	.31	-.18	.35	.05	-.02	1.45	.39	-.08	.69	.57	-.66	1.29	-.59	.53	.00237799656489832	.997622003435102	2.00
1	0	37	0	23	7	6	18	2	6	24	-1.62	.31	.99	.05	-.02	-1.02	.39	-.08	.69	.57	-.66	1.29	1.39	.39	.000392297473416971	.999607702526583	2.00
2	0	37	0	16	9	6	4	8	6	26	-.07	-.83	-.29	-.45	.84	1.45	.39	-1	.69	-.22	1.22	.48	.4	.67	.0247525866029679	.975247413397032	2.00
2	0	38	0	23	6	11	2	7	2	9	.51	-.34	.83	.05	-1.73	-1.02	-1.28	-1	-1.63	-1.01	-.66	-1.96	-.59	-1.72	.000389647928964047	.999610352071036	2.00
1	0	38	0	25	8	14	1	7	2	18	.51	-.67	.99	.05	-.88	-.19	-1.28	-.08	-.47	-.22	.28	.48	-.59	-.45	.000219692893639116	.999780307106361	2.00
1	1	38	0	14	10	14	4	2	2	28	1.86	.31	1.62	1.21	-.02	-.19	.39	.84	.69	.57	2.16	-.34	2.37	.95	1.85828719888872E-005	.999981417128011	2.00
1	1	38	0	15	5	9	1	7	2	24	.31	-.01	-.29	-.78	-.02	.63	.39	-.08	.69	.57	1.22	-1.15	.4	.39	.0199636569319335	.980036343068067	2.00
1	1	38	0	20	8	4	6	6	1	21	1.67	-1.32	.19	.21	-.02	-.19	-.44	.84	-.47	-.22	.28	.48	-.59	-.03	.00312450388626359	.996875496113736	2.00
1	0	38	0	23	12	5	1	6	1	23	-.07	-.18	.83	.71	-.02	-.19	-.44	.84	.69	.57	.28	-.34	.4	.25	.000534248264834128	.999465751735166	2.00
2	1	38	0	15	2	1	1	5	2	12	.51	.15	.35	1.54	-.02	-1.02	-1.28	-1	-1.63	-1.01	-.66	-1.15	-.59	-1.29	.00312970405732996	.99687029594267	2.00
2	0	38	0	22	2	8	4	7	2	20	.31	.96	.99	1.37	-.02	.63	-.44	-1	-.47	.57	-.66	.48	-.59	-.17	.000296621102774545	.999703378897225	2.00
1	0	38	0	12	6	8	4	7	1	27	.12	.15	1.15	1.54	.84	1.45	1.23	-.08	.69	.57	-.66	1.29	-.59	.81	.000187408986986169	.999812591013014	2.00
5	0	38	0	25	20	10	6	7	1	39	-1.42	.96	-.45	-1.28	1.69	.63	2.06	1.76	1.86	2.15	2.16	1.29	2.37	2.5	.0492859844587841	.950714015541216	2.00
5	0	39	0	25	12	7	5	8	1	20	-1.23	.15	-.77	-.12	-1.73	-.19	-.44	.84	.69	.57	-.66	-.34	.4	-.17	.176549722137795	.823450277862205	2.00
1	0	39	0	21	3	2	3	6	6	18	-.26	.15	.83	.38	-.88	.63	.39	-.08	-.47	-1.01	-.66	-.34	-.59	-.45	.000516023977355109	.999483976022645	2.00
1	0	39	0	30	8	11	3	7	6	15	.89	-.5	.35	.71	-.88	-1.02	-.44	-1	-.47	.57	-.66	-1.15	-.59	-.87	.00237271818711707	.997627281812883	2.00
1	0	39	0	20	3	12	2	7	1	15	-.26	-.5	1.62	2.04	-.02	-1.02	-.44	-1	-.47	-1.01	-.66	-.34	-.59	-.87	4.31104390236735E-005	.999956889560976	2.00
1	0	39	0	15	8	5	4	7	2	29	1.47	.96	.35	.54	-.02	-.19	.39	1.76	.69	1.36	.28	1.29	1.39	1.09	.00181896767258982	.99818103232741	2.00
1	0	39	0	25	8	13	3	7	1	16	.31	-.67	-.13	1.04	.84	-1.02	-1.28	-.08	-.47	-.22	-.66	-1.15	-.59	-.73	.0174604729082134	.982539527091787	2.00
1	0	39	0	22	3	8	1	2	2	35	-.65	-.18	-.77	.21	1.69	2.27	1.23	1.76	1.86	.57	1.22	1.29	.4	1.94	.165409301272766	.834590698727234	2.00
1	0	39	0	20	14	11	4	7	1	35	1.67	-.34	-1.56	.38	1.69	1.45	1.23	2.68	1.86	2.15	.28	.48	.4	1.94	.656608018962002	.343391981037998	1.00
1	0	40	0	10	5	8	5	2	6	20	1.86	-.18	.99	1.54	-.88	-1.02	-1.28	-1	-.47	.57	1.22	-1.15	3.36	-.17	.000205836517344183	.999794163482656	2.00
1	1	40	0	22	10	2	2	12	2	25	.7	-1.48	.83	-1.78	-.88	2.27	-.44	1.76	.69	-.22	-.66	1.29	-.59	.53	.000252087962942304	.999747912037058	2.00
1	0	40	0	19	0	9	12	7	2	15	1.47	1.29	.51	.54	-.88	.63	-.44	-1	-.47	-1.01	-.66	-1.15	-.59	-.87	.000999596285693062	.999000403714307	2.00
1	0	40	0	24	10	13	5	7	2	21	-.26	.64	-.77	1.54	-.02	-1.02	.39	.84	-.47	-.22	.28	.48	-.59	-.03	.189222866796267	.810777133203733	2.00
1	1	40	0	25	6	10	2	7	2	28	1.09	1.13	-.93	-.78	-.02	.63	1.23	-.08	.69	1.36	2.16	-.34	.4	.95	.139379209355468	.860620790644532	2.00
1	0	40	0	23	4	6	0	7	1	19	1.28	-.99	.99	1.37	-.02	-.19	-.44	-1	-.47	.57	-.66	.48	-.59	-.31	.000241855498414464	.999758144501586	2.00
4	0	40	0	20	1	0	0	3	5	21	-2.39	-.83	.03	2.04	-.02	-1.02	-1.28	.84	-.47	.57	1.22	.48	-.59	-.03	.0267845153780553	.973215484621945	2.00
1	0	40	0	26	8	7	8	7	1	21	-1.42	-.67	-1.56	-.45	.84	.63	-1.28	.84	-.47	-.22	-.66	.48	-.59	-.03	.796775658525761	.203224341474239	1.00
2	1	41	0	25	4	10	2	7	6	14	-.26	1.13	.83	.71	-1.73	-1.02	-.44	-1	-.47	-.22	.28	-1.15	-.59	-1.01	.000535850551102933	.999464149448897	2.00
5	0	41	0	19	4	16	0	7	2	12	.7	-.01	1.62	2.2	-.88	-1.02	-1.28	-1	-1.63	.57	-.66	-1.96	-.59	-1.29	3.3197459206201E-005	.999966802540794	2.00
1	0	41	0	20	2	14	2	7	2	14	-.84	-1.32	-.93	2.04	-.88	-1.02	-1.28	-1	-.47	-.22	-.66	-.34	-.59	-1.01	.376205298657321	.623794701342679	2.00
1	1	41	0	18	3	2	1	2	1	14	-1.42	1.13	-.13	1.87	-.88	-1.02	.39	-.08	-.47	-1.01	-.66	-1.96	-.59	-1.01	.0321072008598741	.967892799140126	2.00
5	1	41	0	13	3	5	1	8	2	19	.7	-.5	1.46	.21	-.02	.63	.39	-.08	-.47	-1.01	-.66	-.34	-.59	-.31	3.82934578076143E-005	.999961706542192	2.00
1	0	41	0	7	0	2	3	3	0	17	.31	-.01	.03	.87	-.02	-1.02	-1.28	.84	.69	-.22	1.22	-.34	-.59	-.59	.00917179995488342	.990828200045117	2.00
1	1	42	0	23	6	14	3	7	2	15	.89	-.18	-.77	.21	-.88	-1.02	-1.28	-1	-.47	-1.01	-.66	1.29	-.59	-.87	.112437676123976	.887562323876024	2.00
1	0	42	0	25	4	1	3	7	2	20	1.28	-.18	-.77	1.7	-.88	-.19	-.44	.84	-.47	.57	1.22	-1.15	-.59	-.17	.137915854155453	.862084145844547	2.00
1	1	42	0	21	5	5	3	7	6	24	1.09	.15	.51	1.04	-.88	2.27	.39	1.76	-.47	-.22	-.66	-1.96	.4	.39	.00131194798942904	.998688052010571	2.00
1	0	42	0	21	0	14	5	7	1	14	-.65	.31	.19	1.21	-.02	-1.02	-1.28	-.08	-.47	-.22	-.66	-1.96	-.59	-1.01	.00722191326580501	.992778086734195	2.00
1	0	42	0	36	4	2	0	7	1	16	-.84	-.18	-.13	.71	-.02	-.19	-1.28	-.08	-.47	-.22	-.66	-1.15	-.59	-.73	.0220465560826619	.977953443917338	2.00
1	0	42	0	25	5	9	2	7	2	18	1.47	-.01	.19	1.37	-.02	-.19	-.44	-.08	-.47	-.22	-.66	-.34	-.59	-.45	.00411282879632849	.995887171203671	2.00
1	1	43	0	11	8	12	4	7	2	14	1.09	-1.64	.35	.05	-1.73	-1.02	-1.28	-1	-.47	.57	-.66	-.34	-.59	-1.01	.00201001517377802	.997989984826222	2.00
1	0	43	0	20	5	5	5	6	2	18	-.26	.15	-2.04	.87	-.02	-.19	1.23	-1	-.47	-1.01	-.66	-.34	-.59	-.45	.955324269083287	.0446757309167134	1.00
1	0	43	0	20	3	5	5	6	2	18	-.07	-1.48	-.77	1.54	-.02	-1.02	.39	-1	-.47	-1.01	-.66	1.29	-.59	-.45	.193758027979666	.806241972020334	2.00
2	0	43	0	27	5	7	1	11	2	17	.51	-1.15	-.13	.38	.84	-1.02	-1.28	-1	-.47	-.22	-.66	-.34	.4	-.59	.0144462489902549	.985553751009745	2.00
2	1	44	0	24	10	6	2	6	4	14	-.07	-.5	1.15	.54	-1.73	-1.02	.39	-1	-.47	-1.01	-.66	-.34	-.59	-1.01	.000161056653973875	.999838943346026	2.00
1	0	44	0	20	4	2	1	6	2	17	.51	2.59	1.62	1.7	-.88	.63	-1.28	-.08	-.47	-1.01	-.66	.48	-.59	-.59	2.81543711265968E-005	.999971845628873	2.00
1	1	44	0	19	3	12	2	7	2	12	1.28	-1.32	.99	1.54	-.88	-1.02	-1.28	-1	-1.63	-1.01	-.66	-.34	-.59	-1.29	.000254943144610357	.99974505685539	2.00
5	0	44	0	25	4	2	2	6	1	20	.12	-.34	1.46	.71	-.02	-.19	-.44	-.08	-.47	.57	-.66	-.34	.4	-.17	5.05922026475494E-005	.999949407797353	2.00
1	1	44	0	14	3	2	1	7	6	13	.12	-.5	.83	2.04	-.02	-1.02	-1.28	-1	-.47	-1.01	-.66	-1.15	-.59	-1.15	.000697650376002963	.999302349623997	2.00
1	1	45	0	19	2	3	2	6	2	11	1.47	-1.48	-.45	1.37	-1.73	-1.02	.39	-1	-1.63	-1.01	-.66	-1.96	-.59	-1.43	.0437064413552561	.956293558644744	2.00
2	1	45	0	24	6	14	0	7	1	12	-.26	-.01	.83	.87	-.88	-1.02	-.44	-1	-1.63	-1.01	-.66	-1.15	-.59	-1.29	.00058200878411811	.999417991215882	2.00
1	1	45	0	24	10	12	10	7	2	19	-.26	.47	.51	.21	-.02	-1.02	.39	-1	.69	-.22	.28	-1.15	.4	-.31	.00158042575024679	.998419574249753	2.00
1	1	45	0	30	4	12	2	7	2	21	.31	.64	.19	.05	.84	.63	-1.28	-.08	-.47	.57	.28	.48	-.59	-.03	.00412947618806084	.995870523811939	2.00
2	0	45	0	25	3	3	1	7	2	32	.51	1.13	.51	-.29	1.69	2.27	-.44	1.76	1.86	1.36	-.66	-.34	2.37	1.52	.00109608109561673	.998903918904383	2.00
1	0	46	0	30	16	12	12	2	2	17	-1.62	-1.64	.99	-.78	-1.73	-1.02	.39	-1	-.47	-1.01	1.22	.48	-.59	-.59	.000349555640266369	.999650444359734	2.00
2	0	46	0	25	10	10	1	6	1	19	-1.23	-1.15	1.15	.21	-.88	-1.02	-1.28	2.68	-.47	1.36	.28	-1.96	-.59	-.31	.000214422791771098	.999785577208229	2.00
2	1	46	0	30	5	4	2	6	2	15	.7	-.34	.19	1.87	-.88	-1.02	.39	-1	-.47	-.22	-.66	-1.15	-.59	-.87	.00584538626934242	.994154613730658	2.00
2	1	46	0	25	6	12	2	7	2	19	-.07	.47	.35	.38	-.88	.63	-.44	-1	-.47	.57	-.66	.48	-.59	-.31	.00279311233334313	.997206887666657	2.00
1	1	46	0	20	20	11	10	4	4	20	.31	.15	.19	.21	.84	1.45	1.23	-.08	-.47	-1.01	-.66	-1.96	.4	-.17	.00436961098259306	.995630389017407	2.00
1	0	46	0	22	9	10	4	6	5	18	-.65	-.67	.35	-.95	.84	-.19	-.44	-.08	-.47	-1.01	-.66	-.34	-.59	-.45	.00253941914103041	.997460580858969	2.00
1	0	47	0	24	12	12	6	6	2	14	.12	-.99	-.29	.38	-.02	-.19	-.44	-1	-.47	-1.01	-.66	-1.96	-.59	-1.01	.0284853747954784	.971514625204521	2.00
1	1	47	0	24	6	12	3	7	2	17	.31	-.18	-.13	.71	.84	-1.02	-.44	-1	-.47	-.22	-.66	-.34	-.59	-.59	.0158825616097984	.984117438390202	2.00
1	1	47	0	10	1	0	0	7	4	22	-.46	.64	.83	.87	1.69	-.19	-.44	-.08	-.47	-.22	.28	.48	-.59	.11	.000601050812591699	.999398949187408	2.00
1	0	49	0	30	4	7	1	1	2	27	.7	2.1	-.29	.71	-.02	-1.02	.39	1.76	.69	1.36	-.66	.48	2.37	.81	.0231029827740601	.97689701722594	2.00
1	1	50	0	30	8	3	4	7	6	13	1.28	.64	-.13	1.04	-.88	-1.02	-1.28	-.08	.69	-1.01	-.66	-1.96	-.59	-1.15	.0125633469140404	.98743665308596	2.00
1	1	50	0	20	4	14	3	7	2	16	-.07	-.34	-.77	-.78	-.02	-1.02	-.44	-.08	-.47	.57	-.66	-1.96	-.59	-.73	.118045623835536	.881954376164464	2.00
2	1	50	0	20	5	14	3	7	2	19	.31	-.18	-.77	-.62	-.02	.63	-.44	-.08	-.47	.57	-.66	-1.15	-.59	-.31	.110008566306486	.889991433693514	2.00
1	1	51	0	24	3	1	1	2	1	16	-1.62	-.67	.99	-1.12	-1.73	-.19	-.44	-1	-.47	-.22	-.66	.48	-.59	-.73	.000310727772976642	.999689272227023	2.00
1	0	51	0	25	5	10	5	7	2	24	1.09	1.62	-.77	.21	-.02	1.45	-.44	.84	.69	.57	-.66	.48	-.59	.39	.10011383433228	.89988616566772	2.00
1	0	52	0	25	8	14	3	7	1	19	-.26	.47	-1.08	-.95	-.02	-1.02	.39	-1	-.47	-1.01	-.66	-.34	2.37	-.31	.290765651519632	.709234348480367	2.00
1	1	53	0	18	3	10	0	2	2	11	1.09	-.83	-.13	.54	-1.73	-1.02	-1.28	-1	-1.63	-1.01	-.66	-.34	-.59	-1.43	.0125320277449729	.987467972255027	2.00
1	1	53	0	24	5	7	5	7	2	24	-.65	-2.13	-.29	-.45	.84	-.19	-.44	.84	.69	-.22	1.22	.48	-.59	.39	.0306683547648116	.969331645235188	2.00
1	1	53	0	20	3	6	3	7	2	23	.7	-.01	.51	.05	.84	.63	.39	-.08	.69	.57	.28	-1.15	-.59	.25	.00117469109542404	.998825308904576	2.00
1	0	55	0	30	4	12	4	7	6	27	-.84	1.13	-.45	.54	.84	1.45	1.23	.84	.69	-.22	1.22	-.34	-.59	.81	.0623034514976495	.937696548502351	2.00
1	1	57	0	20	7	4	7	11	6	27	.51	.8	-.93	-.95	1.69	.63	.39	-.08	.69	1.36	1.22	-.34	-.59	.81	.157321195212793	.842678804787207	2.00
1	0	60	0	15	20	0	0	8	2	22	-1.23	-.67	1.3	.38	-.88	.63	1.23	-1	.69	.57	.28	-.34	.4	.11	.000126313744942304	.999873686255058	2.00
2	1	62	0	24	1	3	2	7	2	11	-.26	.64	-2.68	-.12	-.88	-1.02	-1.28	-1	-1.63	-.22	-.66	-1.96	-.59	-1.43	.994280128727207	.00571987127279328	1.00
2	1	62	0	5	4	4	2	7	1	14	-1.23	-1.64	-.93	.21	-.02	-1.02	.39	-1	-.47	-1.01	-.66	-1.96	-.59	-1.01	.308868140635016	.691131859364984	2.00
2	0	63	0	12	2	2	0	7	6	18	-.46	.15	-.13	-.45	-.02	-1.02	-1.28	.84	-.47	1.36	.28	-1.96	-.59	-.45	.0149818135749813	.985018186425019	2.00
1	1	64	0	20	10	10	6	5	2	21	-.46	1.62	.35	.05	-.02	.63	-.44	-.08	-.47	.57	-.66	.48	-.59	-.03	.00276735704755259	.997232642952447	2.00
1	1	72	0	34	15	6	6	6	1	14	.12	-.34	1.46	-.62	1.69	-1.02	-1.28	-1	-.47	-1.01	-.66	-1.96	-.59	-1.01	3.71263885590377E-005	.999962873611441	2.00
